# Supplementary material for: A single-cell level comparison of human inner ear organoids with the human cochlea and vestibular organs
Source: Cell Rep. Author manuscript; Available in PMC 2023 Oct 23. (PMC10592453; doi:10.1016/j.celrep.2023.112623)
Supplement: 2 [file NIHMS1912791-supplement-2.xlsx]

## Sheet: IEO D75
,"source","target","ligand","receptor","prob","pval","interaction_name","interaction_name_2","pathway_name","annotation","evidence","source.target","prob.original"
5817,"Keratinocytes","POM","ADM","CALCRL",0.128300060940843,3,"ADM_CALCRL","ADM - CALCRL","CALCR","Secreted Signaling","KEGG: hsa04080","Keratinocytes -> POM",0.000412106574554007
5818,"Endothelial cells","POM","ADM","CALCRL",0.134770522837886,3,"ADM_CALCRL","ADM - CALCRL","CALCR","Secreted Signaling","KEGG: hsa04080","Endothelial cells -> POM",0.000599137050922259
5819,"Keratinocytes","Hair cells","ADM","CALCRL",0.1131299226881,3,"ADM_CALCRL","ADM - CALCRL","CALCR","Secreted Signaling","KEGG: hsa04080","Keratinocytes -> Hair cells",0.000144910484409573
5820,"Endothelial cells","Hair cells","ADM","CALCRL",0.118132588571873,3,"ADM_CALCRL","ADM - CALCRL","CALCR","Secreted Signaling","KEGG: hsa04080","Endothelial cells -> Hair cells",0.0002107022298918
5821,"Keratinocytes","Endothelial cells","ADM","CALCRL",0.165511911261834,3,"ADM_CALCRL","ADM - CALCRL","CALCR","Secreted Signaling","KEGG: hsa04080","Keratinocytes -> Endothelial cells",0.00237713040372964
5822,"Endothelial cells","Endothelial cells","ADM","CALCRL",0.176412124371147,3,"ADM_CALCRL","ADM - CALCRL","CALCR","Secreted Signaling","KEGG: hsa04080","Endothelial cells -> Endothelial cells",0.00345288685433032
18106,"Pericytes","Skeletal myocytes","AGRN","DAG1",0.14025039263387,3,"AGRN_DAG1","AGRN - DAG1","AGRN","ECM-Receptor","KEGG: hsa04512","Pericytes -> Skeletal myocytes",0.000800635463485506
18107,"Glial cells","Skeletal myocytes","AGRN","DAG1",0.140569625952853,3,"AGRN_DAG1","AGRN - DAG1","AGRN","ECM-Receptor","KEGG: hsa04512","Glial cells -> Skeletal myocytes",0.000813705245738588
18108,"Melanocytes","Skeletal myocytes","AGRN","DAG1",0.131738849206477,3,"AGRN_DAG1","AGRN - DAG1","AGRN","ECM-Receptor","KEGG: hsa04512","Melanocytes -> Skeletal myocytes",0.00050508931637874
18109,"Vestibular Epithelial Cells","Skeletal myocytes","AGRN","DAG1",0.133813169724405,3,"AGRN_DAG1","AGRN - DAG1","AGRN","ECM-Receptor","KEGG: hsa04512","Vestibular Epithelial Cells -> Skeletal myocytes",0.000568160852426116
18110,"Endolymphatic duct/sac cells","Skeletal myocytes","AGRN","DAG1",0.153666708019736,3,"AGRN_DAG1","AGRN - DAG1","AGRN","ECM-Receptor","KEGG: hsa04512","Endolymphatic duct/sac cells -> Skeletal myocytes",0.00149207062931386
18111,"Cochlear Lateral Duct Floor","Skeletal myocytes","AGRN","DAG1",0.143412413291106,3,"AGRN_DAG1","AGRN - DAG1","AGRN","ECM-Receptor","KEGG: hsa04512","Cochlear Lateral Duct Floor -> Skeletal myocytes",0.0009369345817839
18112,"Hair cells","Skeletal myocytes","AGRN","DAG1",0.128245286656822,3,"AGRN_DAG1","AGRN - DAG1","AGRN","ECM-Receptor","KEGG: hsa04512","Hair cells -> Skeletal myocytes",0.000410736969646377
18113,"Endothelial cells","Skeletal myocytes","AGRN","DAG1",0.135683212486648,3,"AGRN_DAG1","AGRN - DAG1","AGRN","ECM-Receptor","KEGG: hsa04512","Endothelial cells -> Skeletal myocytes",0.000629799831223405
18114,"Pericytes","Ependymal cells","AGRN","DAG1",0.119819313163817,3,"AGRN_DAG1","AGRN - DAG1","AGRN","ECM-Receptor","KEGG: hsa04512","Pericytes -> Ependymal cells",0.000237367745144301
18115,"Glial cells","Ependymal cells","AGRN","DAG1",0.120052367365147,3,"AGRN_DAG1","AGRN - DAG1","AGRN","ECM-Receptor","KEGG: hsa04512","Glial cells -> Ependymal cells",0.000241244818169917
18116,"Melanocytes","Ependymal cells","AGRN","DAG1",0.113548898914298,3,"AGRN_DAG1","AGRN - DAG1","AGRN","ECM-Receptor","KEGG: hsa04512","Melanocytes -> Ependymal cells",0.000149714788265927
18117,"Vestibular Epithelial Cells","Ependymal cells","AGRN","DAG1",0.115087184147138,3,"AGRN_DAG1","AGRN - DAG1","AGRN","ECM-Receptor","KEGG: hsa04512","Vestibular Epithelial Cells -> Ependymal cells",0.000168417457631649
18118,"Endolymphatic duct/sac cells","Ependymal cells","AGRN","DAG1",0.129485061062224,3,"AGRN_DAG1","AGRN - DAG1","AGRN","ECM-Receptor","KEGG: hsa04512","Endolymphatic duct/sac cells -> Ependymal cells",0.000442575881445196
18119,"Cochlear Lateral Duct Floor","Ependymal cells","AGRN","DAG1",0.12212105327089,3,"AGRN_DAG1","AGRN - DAG1","AGRN","ECM-Receptor","KEGG: hsa04512","Cochlear Lateral Duct Floor -> Ependymal cells",0.000277803574839378
18120,"Hair cells","Ependymal cells","AGRN","DAG1",0.110943129080291,3,"AGRN_DAG1","AGRN - DAG1","AGRN","ECM-Receptor","KEGG: hsa04512","Hair cells -> Ependymal cells",0.000121739487276069
18121,"Endothelial cells","Ependymal cells","AGRN","DAG1",0.116468345325889,3,"AGRN_DAG1","AGRN - DAG1","AGRN","ECM-Receptor","KEGG: hsa04512","Endothelial cells -> Ependymal cells",0.000186696934017965
18122,"Pericytes","Glial cells","AGRN","DAG1",0.173350178721376,3,"AGRN_DAG1","AGRN - DAG1","AGRN","ECM-Receptor","KEGG: hsa04512","Pericytes -> Glial cells",0.00312390911036554
18123,"Glial cells","Glial cells","AGRN","DAG1",0.173836989218847,3,"AGRN_DAG1","AGRN - DAG1","AGRN","ECM-Receptor","KEGG: hsa04512","Glial cells -> Glial cells",0.00317478411548152
18124,"Melanocytes","Glial cells","AGRN","DAG1",0.160552765506895,3,"AGRN_DAG1","AGRN - DAG1","AGRN","ECM-Receptor","KEGG: hsa04512","Melanocytes -> Glial cells",0.0019724439178702
18125,"Vestibular Epithelial Cells","Glial cells","AGRN","DAG1",0.163639447260368,3,"AGRN_DAG1","AGRN - DAG1","AGRN","ECM-Receptor","KEGG: hsa04512","Vestibular Epithelial Cells -> Glial cells",0.00221834034894394
18126,"Endolymphatic duct/sac cells","Glial cells","AGRN","DAG1",0.194244090851312,3,"AGRN_DAG1","AGRN - DAG1","AGRN","ECM-Receptor","KEGG: hsa04512","Endolymphatic duct/sac cells -> Glial cells",0.00581007524779949
18127,"Cochlear Lateral Duct Floor","Glial cells","AGRN","DAG1",0.178194097173486,3,"AGRN_DAG1","AGRN - DAG1","AGRN","ECM-Receptor","KEGG: hsa04512","Cochlear Lateral Duct Floor -> Glial cells",0.00365427278644286
18128,"Hair cells","Glial cells","AGRN","DAG1",0.155400399319313,3,"AGRN_DAG1","AGRN - DAG1","AGRN","ECM-Receptor","KEGG: hsa04512","Hair cells -> Glial cells",0.00160442490779068
18129,"Endothelial cells","Glial cells","AGRN","DAG1",0.166439820467874,3,"AGRN_DAG1","AGRN - DAG1","AGRN","ECM-Receptor","KEGG: hsa04512","Endothelial cells -> Glial cells",0.00245856460437699
18130,"Pericytes","Keratinocytes","AGRN","DAG1",0.128671727794579,3,"AGRN_DAG1","AGRN - DAG1","AGRN","ECM-Receptor","KEGG: hsa04512","Pericytes -> Keratinocytes",0.000421489781711516
18131,"Glial cells","Keratinocytes","AGRN","DAG1",0.128940479454094,3,"AGRN_DAG1","AGRN - DAG1","AGRN","ECM-Receptor","KEGG: hsa04512","Glial cells -> Keratinocytes",0.000428372944348721
18132,"Melanocytes","Keratinocytes","AGRN","DAG1",0.121469407442413,3,"AGRN_DAG1","AGRN - DAG1","AGRN","ECM-Receptor","KEGG: hsa04512","Melanocytes -> Keratinocytes",0.000265864029431767
18133,"Vestibular Epithelial Cells","Keratinocytes","AGRN","DAG1",0.123231225747165,3,"AGRN_DAG1","AGRN - DAG1","AGRN","ECM-Receptor","KEGG: hsa04512","Vestibular Epithelial Cells -> Keratinocytes",0.000299071953142885
18134,"Endolymphatic duct/sac cells","Keratinocytes","AGRN","DAG1",0.139882190427326,3,"AGRN_DAG1","AGRN - DAG1","AGRN","ECM-Receptor","KEGG: hsa04512","Endolymphatic duct/sac cells -> Keratinocytes",0.000785749202233811
18135,"Cochlear Lateral Duct Floor","Keratinocytes","AGRN","DAG1",0.131329374847741,3,"AGRN_DAG1","AGRN - DAG1","AGRN","ECM-Receptor","KEGG: hsa04512","Cochlear Lateral Duct Floor -> Keratinocytes",0.000493275506643336
18136,"Hair cells","Keratinocytes","AGRN","DAG1",0.118492502806855,3,"AGRN_DAG1","AGRN - DAG1","AGRN","ECM-Receptor","KEGG: hsa04512","Hair cells -> Keratinocytes",0.00021619008767843
18137,"Endothelial cells","Keratinocytes","AGRN","DAG1",0.124815901439748,3,"AGRN_DAG1","AGRN - DAG1","AGRN","ECM-Receptor","KEGG: hsa04512","Endothelial cells -> Keratinocytes",0.000331527536209909
18138,"Pericytes","Melanocytes","AGRN","DAG1",0.132146232950412,3,"AGRN_DAG1","AGRN - DAG1","AGRN","ECM-Receptor","KEGG: hsa04512","Pericytes -> Melanocytes",0.000517048309166728
18139,"Glial cells","Melanocytes","AGRN","DAG1",0.132429683309128,3,"AGRN_DAG1","AGRN - DAG1","AGRN","ECM-Receptor","KEGG: hsa04512","Glial cells -> Melanocytes",0.000525491175335293
18140,"Melanocytes","Melanocytes","AGRN","DAG1",0.124561706714711,3,"AGRN_DAG1","AGRN - DAG1","AGRN","ECM-Receptor","KEGG: hsa04512","Melanocytes -> Melanocytes",0.000326151202734795
18141,"Vestibular Epithelial Cells","Melanocytes","AGRN","DAG1",0.126414933522349,3,"AGRN_DAG1","AGRN - DAG1","AGRN","ECM-Receptor","KEGG: hsa04512","Vestibular Epithelial Cells -> Melanocytes",0.000366886572522332
18142,"Endolymphatic duct/sac cells","Melanocytes","AGRN","DAG1",0.143996468931856,3,"AGRN_DAG1","AGRN - DAG1","AGRN","ECM-Receptor","KEGG: hsa04512","Endolymphatic duct/sac cells -> Melanocytes",0.000963811583294372
18143,"Cochlear Lateral Duct Floor","Melanocytes","AGRN","DAG1",0.13495061373763,3,"AGRN_DAG1","AGRN - DAG1","AGRN","ECM-Receptor","KEGG: hsa04512","Cochlear Lateral Duct Floor -> Melanocytes",0.000605099162915815
18144,"Hair cells","Melanocytes","AGRN","DAG1",0.121433422079958,3,"AGRN_DAG1","AGRN - DAG1","AGRN","ECM-Receptor","KEGG: hsa04512","Hair cells -> Melanocytes",0.000265216214923801
18145,"Endothelial cells","Melanocytes","AGRN","DAG1",0.12808298130188,3,"AGRN_DAG1","AGRN - DAG1","AGRN","ECM-Receptor","KEGG: hsa04512","Endothelial cells -> Melanocytes",0.000406698470995159
18146,"Pericytes","Endolymphatic duct/sac cells","AGRN","DAG1",0.134967846458718,3,"AGRN_DAG1","AGRN - DAG1","AGRN","ECM-Receptor","KEGG: hsa04512","Pericytes -> Endolymphatic duct/sac cells",0.000605671933483768
18147,"Glial cells","Endolymphatic duct/sac cells","AGRN","DAG1",0.13526351767994,3,"AGRN_DAG1","AGRN - DAG1","AGRN","ECM-Receptor","KEGG: hsa04512","Glial cells -> Endolymphatic duct/sac cells",0.000615561040868413
18148,"Melanocytes","Endolymphatic duct/sac cells","AGRN","DAG1",0.127066182369288,3,"AGRN_DAG1","AGRN - DAG1","AGRN","ECM-Receptor","KEGG: hsa04512","Melanocytes -> Endolymphatic duct/sac cells",0.00038206700073664
18149,"Vestibular Epithelial Cells","Endolymphatic duct/sac cells","AGRN","DAG1",0.12899514227656,3,"AGRN_DAG1","AGRN - DAG1","AGRN","ECM-Receptor","KEGG: hsa04512","Vestibular Epithelial Cells -> Endolymphatic duct/sac cells",0.000429783094284647
18150,"Endolymphatic duct/sac cells","Endolymphatic duct/sac cells","AGRN","DAG1",0.147351594145408,3,"AGRN_DAG1","AGRN - DAG1","AGRN","ECM-Receptor","KEGG: hsa04512","Endolymphatic duct/sac cells -> Endolymphatic duct/sac cells",0.001128925273087
18151,"Cochlear Lateral Duct Floor","Endolymphatic duct/sac cells","AGRN","DAG1",0.13789430431923,3,"AGRN_DAG1","AGRN - DAG1","AGRN","ECM-Receptor","KEGG: hsa04512","Cochlear Lateral Duct Floor -> Endolymphatic duct/sac cells",0.000708804263587736
18152,"Hair cells","Endolymphatic duct/sac cells","AGRN","DAG1",0.123812639769728,3,"AGRN_DAG1","AGRN - DAG1","AGRN","ECM-Receptor","KEGG: hsa04512","Hair cells -> Endolymphatic duct/sac cells",0.000310688483945518
18153,"Endothelial cells","Endolymphatic duct/sac cells","AGRN","DAG1",0.130732327973726,3,"AGRN_DAG1","AGRN - DAG1","AGRN","ECM-Receptor","KEGG: hsa04512","Endothelial cells -> Endolymphatic duct/sac cells",0.000476416819246427
18154,"Pericytes","Cochlear Lateral Duct Floor","AGRN","DAG1",0.129496282156489,3,"AGRN_DAG1","AGRN - DAG1","AGRN","ECM-Receptor","KEGG: hsa04512","Pericytes -> Cochlear Lateral Duct Floor",0.000442872153924386
18155,"Glial cells","Cochlear Lateral Duct Floor","AGRN","DAG1",0.12976848704259,3,"AGRN_DAG1","AGRN - DAG1","AGRN","ECM-Receptor","KEGG: hsa04512","Glial cells -> Cochlear Lateral Duct Floor",0.000450104345359789
18156,"Melanocytes","Cochlear Lateral Duct Floor","AGRN","DAG1",0.122204091867796,3,"AGRN_DAG1","AGRN - DAG1","AGRN","ECM-Receptor","KEGG: hsa04512","Melanocytes -> Cochlear Lateral Duct Floor",0.000279353641433114
18157,"Vestibular Epithelial Cells","Cochlear Lateral Duct Floor","AGRN","DAG1",0.123987417201115,3,"AGRN_DAG1","AGRN - DAG1","AGRN","ECM-Receptor","KEGG: hsa04512","Vestibular Epithelial Cells -> Cochlear Lateral Duct Floor",0.000314245964494915
18158,"Endolymphatic duct/sac cells","Cochlear Lateral Duct Floor","AGRN","DAG1",0.140856859111616,3,"AGRN_DAG1","AGRN - DAG1","AGRN","ECM-Receptor","KEGG: hsa04512","Endolymphatic duct/sac cells -> Cochlear Lateral Duct Floor",0.000825595361228901
18159,"Cochlear Lateral Duct Floor","Cochlear Lateral Duct Floor","AGRN","DAG1",0.132188392491328,3,"AGRN_DAG1","AGRN - DAG1","AGRN","ECM-Receptor","KEGG: hsa04512","Cochlear Lateral Duct Floor -> Cochlear Lateral Duct Floor",0.000518297713700521
18160,"Hair cells","Cochlear Lateral Duct Floor","AGRN","DAG1",0.11919155022289,3,"AGRN_DAG1","AGRN - DAG1","AGRN","ECM-Receptor","KEGG: hsa04512","Hair cells -> Cochlear Lateral Duct Floor",0.00022715987800254
18161,"Endothelial cells","Cochlear Lateral Duct Floor","AGRN","DAG1",0.125591701467205,3,"AGRN_DAG1","AGRN - DAG1","AGRN","ECM-Receptor","KEGG: hsa04512","Endothelial cells -> Cochlear Lateral Duct Floor",0.000348347672431407
18162,"Pericytes","POM","AGRN","DAG1",0.127339453329916,3,"AGRN_DAG1","AGRN - DAG1","AGRN","ECM-Receptor","KEGG: hsa04512","Pericytes -> POM",0.000388574476838844
18163,"Glial cells","POM","AGRN","DAG1",0.127602671524818,3,"AGRN_DAG1","AGRN - DAG1","AGRN","ECM-Receptor","KEGG: hsa04512","Glial cells -> POM",0.000394920326603734
18164,"Melanocytes","POM","AGRN","DAG1",0.120281240848999,3,"AGRN_DAG1","AGRN - DAG1","AGRN","ECM-Receptor","KEGG: hsa04512","Melanocytes -> POM",0.000245098990741399
18165,"Vestibular Epithelial Cells","POM","AGRN","DAG1",0.122008554442326,3,"AGRN_DAG1","AGRN - DAG1","AGRN","ECM-Receptor","KEGG: hsa04512","Vestibular Epithelial Cells -> POM",0.000275713958762984
18166,"Endolymphatic duct/sac cells","POM","AGRN","DAG1",0.138309619032317,3,"AGRN_DAG1","AGRN - DAG1","AGRN","ECM-Receptor","KEGG: hsa04512","Endolymphatic duct/sac cells -> POM",0.000724408485194227
18167,"Cochlear Lateral Duct Floor","POM","AGRN","DAG1",0.129941888605012,3,"AGRN_DAG1","AGRN - DAG1","AGRN","ECM-Receptor","KEGG: hsa04512","Cochlear Lateral Duct Floor -> POM",0.00045475680603167
18168,"Hair cells","POM","AGRN","DAG1",0.117361535876547,3,"AGRN_DAG1","AGRN - DAG1","AGRN","ECM-Receptor","KEGG: hsa04512","Hair cells -> POM",0.000199304008061927
18169,"Endothelial cells","POM","AGRN","DAG1",0.123561781116543,3,"AGRN_DAG1","AGRN - DAG1","AGRN","ECM-Receptor","KEGG: hsa04512","Endothelial cells -> POM",0.000305635484228979
18170,"Pericytes","Hair cells","AGRN","DAG1",0.123554995803875,3,"AGRN_DAG1","AGRN - DAG1","AGRN","ECM-Receptor","KEGG: hsa04512","Pericytes -> Hair cells",0.000305499673943902
18171,"Glial cells","Hair cells","AGRN","DAG1",0.12380280666939,3,"AGRN_DAG1","AGRN - DAG1","AGRN","ECM-Receptor","KEGG: hsa04512","Glial cells -> Hair cells",0.000310489241959943
18172,"Melanocytes","Hair cells","AGRN","DAG1",0.11689869791529,3,"AGRN_DAG1","AGRN - DAG1","AGRN","ECM-Receptor","KEGG: hsa04512","Melanocytes -> Hair cells",0.000192692440153331
18173,"Vestibular Epithelial Cells","Hair cells","AGRN","DAG1",0.118529660059256,3,"AGRN_DAG1","AGRN - DAG1","AGRN","ECM-Receptor","KEGG: hsa04512","Vestibular Epithelial Cells -> Hair cells",0.000216762799400169
18174,"Endolymphatic duct/sac cells","Hair cells","AGRN","DAG1",0.133857708724605,3,"AGRN_DAG1","AGRN - DAG1","AGRN","ECM-Receptor","KEGG: hsa04512","Endolymphatic duct/sac cells -> Hair cells",0.000569575374033886
18175,"Cochlear Lateral Duct Floor","Hair cells","AGRN","DAG1",0.126003781358335,3,"AGRN_DAG1","AGRN - DAG1","AGRN","ECM-Receptor","KEGG: hsa04512","Cochlear Lateral Duct Floor -> Hair cells",0.000357537694274424
18176,"Hair cells","Hair cells","AGRN","DAG1",0.114138888059042,3,"AGRN_DAG1","AGRN - DAG1","AGRN","ECM-Receptor","KEGG: hsa04512","Hair cells -> Hair cells",0.000156687709703151
18177,"Endothelial cells","Hair cells","AGRN","DAG1",0.119995133817772,3,"AGRN_DAG1","AGRN - DAG1","AGRN","ECM-Receptor","KEGG: hsa04512","Endothelial cells -> Hair cells",0.000240288258955634
18178,"Pericytes","Cycling cells","AGRN","DAG1",0.126461965289843,3,"AGRN_DAG1","AGRN - DAG1","AGRN","ECM-Receptor","KEGG: hsa04512","Pericytes -> Cycling cells",0.000367967518027572
18179,"Glial cells","Cycling cells","AGRN","DAG1",0.126721570052684,3,"AGRN_DAG1","AGRN - DAG1","AGRN","ECM-Receptor","KEGG: hsa04512","Glial cells -> Cycling cells",0.000373976959332716
18180,"Melanocytes","Cycling cells","AGRN","DAG1",0.119497924443468,3,"AGRN_DAG1","AGRN - DAG1","AGRN","ECM-Receptor","KEGG: hsa04512","Melanocytes -> Cycling cells",0.000232099085710652
18181,"Vestibular Epithelial Cells","Cycling cells","AGRN","DAG1",0.121202677900555,3,"AGRN_DAG1","AGRN - DAG1","AGRN","ECM-Receptor","KEGG: hsa04512","Vestibular Epithelial Cells -> Cycling cells",0.00026109067805776
18182,"Endolymphatic duct/sac cells","Cycling cells","AGRN","DAG1",0.13727537908852,3,"AGRN_DAG1","AGRN - DAG1","AGRN","ECM-Receptor","KEGG: hsa04512","Endolymphatic duct/sac cells -> Cycling cells",0.000686003733055153
18183,"Cochlear Lateral Duct Floor","Cycling cells","AGRN","DAG1",0.129028354749601,3,"AGRN_DAG1","AGRN - DAG1","AGRN","ECM-Receptor","KEGG: hsa04512","Cochlear Lateral Duct Floor -> Cycling cells",0.000430641564848352
18184,"Hair cells","Cycling cells","AGRN","DAG1",0.116615635393526,3,"AGRN_DAG1","AGRN - DAG1","AGRN","ECM-Receptor","KEGG: hsa04512","Hair cells -> Cycling cells",0.00018873258320616
18185,"Endothelial cells","Cycling cells","AGRN","DAG1",0.122735348996405,3,"AGRN_DAG1","AGRN - DAG1","AGRN","ECM-Receptor","KEGG: hsa04512","Endothelial cells -> Cycling cells",0.000289425689026652
3718,"Pericytes","Pericytes","ANGPT2","ITGA5_ITGB1",0.145098671346772,3,"ANGPT2_ITGA5_ITGB1","ANGPT2 - (ITGA5+ITGB1)","ANGPT","Secreted Signaling","PMID: 20651738	PMID: 25635707","Pericytes -> Pericytes",0.00101602038408582
3719,"Hair cells","Pericytes","ANGPT2","ITGA5_ITGB1",0.140109633686057,3,"ANGPT2_ITGA5_ITGB1","ANGPT2 - (ITGA5+ITGB1)","ANGPT","Secreted Signaling","PMID: 20651738	PMID: 25635707","Hair cells -> Pericytes",0.000794920884734462
3720,"Endothelial cells","Pericytes","ANGPT2","ITGA5_ITGB1",0.217563280191352,3,"ANGPT2_ITGA5_ITGB1","ANGPT2 - (ITGA5+ITGB1)","ANGPT","Secreted Signaling","PMID: 20651738	PMID: 25635707","Endothelial cells -> Pericytes",0.0100884520802906
3721,"Pericytes","Hair cells","ANGPT2","ITGA5_ITGB1",0.125221891905709,3,"ANGPT2_ITGA5_ITGB1","ANGPT2 - (ITGA5+ITGB1)","ANGPT","Secreted Signaling","PMID: 20651738	PMID: 25635707","Pericytes -> Hair cells",0.000340251985101445
3722,"Hair cells","Hair cells","ANGPT2","ITGA5_ITGB1",0.121486350887317,3,"ANGPT2_ITGA5_ITGB1","ANGPT2 - (ITGA5+ITGB1)","ANGPT","Secreted Signaling","PMID: 20651738	PMID: 25635707","Hair cells -> Hair cells",0.00026616946263276
3723,"Endothelial cells","Hair cells","ANGPT2","ITGA5_ITGB1",0.17592416457215,3,"ANGPT2_ITGA5_ITGB1","ANGPT2 - (ITGA5+ITGB1)","ANGPT","Secreted Signaling","PMID: 20651738	PMID: 25635707","Endothelial cells -> Hair cells",0.0033990223369519
3724,"Pericytes","Endothelial cells","ANGPT2","ITGA5_ITGB1",0.147190512185343,3,"ANGPT2_ITGA5_ITGB1","ANGPT2 - (ITGA5+ITGB1)","ANGPT","Secreted Signaling","PMID: 20651738	PMID: 25635707","Pericytes -> Endothelial cells",0.00112057182657964
3725,"Hair cells","Endothelial cells","ANGPT2","ITGA5_ITGB1",0.142059590146421,3,"ANGPT2_ITGA5_ITGB1","ANGPT2 - (ITGA5+ITGB1)","ANGPT","Secreted Signaling","PMID: 20651738	PMID: 25635707","Hair cells -> Endothelial cells",0.000876740515574562
3726,"Endothelial cells","Endothelial cells","ANGPT2","ITGA5_ITGB1",0.222254214094233,3,"ANGPT2_ITGA5_ITGB1","ANGPT2 - (ITGA5+ITGB1)","ANGPT","Secreted Signaling","PMID: 20651738	PMID: 25635707","Endothelial cells -> Endothelial cells",0.0111161946346261
3715,"Pericytes","Endothelial cells","ANGPT2","TEK",0.123102628184729,3,"ANGPT2_TEK","ANGPT2 - TEK","ANGPT","Secreted Signaling","PMID: 20651738","Pericytes -> Endothelial cells",0.000296547421241659
3716,"Hair cells","Endothelial cells","ANGPT2","TEK",0.119490498820829,3,"ANGPT2_TEK","ANGPT2 - TEK","ANGPT","Secreted Signaling","PMID: 20651738","Hair cells -> Endothelial cells",0.0002319784156176
3717,"Endothelial cells","Endothelial cells","ANGPT2","TEK",0.171781351411308,3,"ANGPT2_TEK","ANGPT2 - TEK","ANGPT","Secreted Signaling","PMID: 20651738","Endothelial cells -> Endothelial cells",0.00296359071265951
3708,"Hair cells","Pericytes","ANGPTL1","ITGA1_ITGB1",0.163747218621952,3,"ANGPTL1_ITGA1_ITGB1","ANGPTL1 - (ITGA1+ITGB1)","ANGPTL","Secreted Signaling","PMID: 24478758","Hair cells -> Pericytes",0.00222728046733874
3709,"Hair cells","Glial cells","ANGPTL1","ITGA1_ITGB1",0.159699251219306,3,"ANGPTL1_ITGA1_ITGB1","ANGPTL1 - (ITGA1+ITGB1)","ANGPTL","Secreted Signaling","PMID: 24478758","Hair cells -> Glial cells",0.0019078656484194
3710,"Hair cells","Hair cells","ANGPTL1","ITGA1_ITGB1",0.121142420106714,3,"ANGPTL1_ITGA1_ITGB1","ANGPTL1 - (ITGA1+ITGB1)","ANGPTL","Secreted Signaling","PMID: 24478758","Hair cells -> Hair cells",0.000260021364014908
3711,"Hair cells","Endothelial cells","ANGPTL1","ITGA1_ITGB1",0.151753765680055,3,"ANGPTL1_ITGA1_ITGB1","ANGPTL1 - (ITGA1+ITGB1)","ANGPTL","Secreted Signaling","PMID: 24478758","Hair cells -> Endothelial cells",0.00137455902235407
3712,"Endothelial cells","Pericytes","ANGPTL2","ITGA5_ITGB1",0.152334664140401,3,"ANGPTL2_ITGA5_ITGB1","ANGPTL2 - (ITGA5+ITGB1)","ANGPTL","Secreted Signaling","PMID: 24478758","Endothelial cells -> Pericytes",0.001409536892038
3713,"Endothelial cells","Hair cells","ANGPTL2","ITGA5_ITGB1",0.130579085175142,3,"ANGPTL2_ITGA5_ITGB1","ANGPTL2 - (ITGA5+ITGB1)","ANGPTL","Secreted Signaling","PMID: 24478758","Endothelial cells -> Hair cells",0.000472159240338294
3714,"Endothelial cells","Endothelial cells","ANGPTL2","ITGA5_ITGB1",0.155791915816187,3,"ANGPTL2_ITGA5_ITGB1","ANGPTL2 - (ITGA5+ITGB1)","ANGPTL","Secreted Signaling","PMID: 24478758","Endothelial cells -> Endothelial cells",0.00163058195788755
19026,"Chondrocytes","Endolymphatic duct/sac cells","APP","CD74",0.258823108610692,3,"APP_CD74","APP - CD74","APP","Cell-Cell Contact","PMID: 19849849","Chondrocytes -> Endolymphatic duct/sac cells",0.0209913958796653
19027,"Fibroblasts","Endolymphatic duct/sac cells","APP","CD74",0.250149738474005,3,"APP_CD74","APP - CD74","APP","Cell-Cell Contact","PMID: 19849849","Fibroblasts -> Endolymphatic duct/sac cells",0.0183595460591977
19028,"Pericytes","Endolymphatic duct/sac cells","APP","CD74",0.246477773497749,3,"APP_CD74","APP - CD74","APP","Cell-Cell Contact","PMID: 19849849","Pericytes -> Endolymphatic duct/sac cells",0.0172980593612531
19029,"Mesenchymal cells","Endolymphatic duct/sac cells","APP","CD74",0.260006878456574,3,"APP_CD74","APP - CD74","APP","Cell-Cell Contact","PMID: 19849849","Mesenchymal cells -> Endolymphatic duct/sac cells",0.0213639128345259
19030,"Skeletal myocytes","Endolymphatic duct/sac cells","APP","CD74",0.205902608264175,3,"APP_CD74","APP - CD74","APP","Cell-Cell Contact","PMID: 19849849","Skeletal myocytes -> Endolymphatic duct/sac cells",0.00777637456296609
19031,"Neuroepithelial cells","Endolymphatic duct/sac cells","APP","CD74",0.263940853927216,3,"APP_CD74","APP - CD74","APP","Cell-Cell Contact","PMID: 19849849","Neuroepithelial cells -> Endolymphatic duct/sac cells",0.0226243706259689
19032,"Ependymal cells","Endolymphatic duct/sac cells","APP","CD74",0.268868315627714,3,"APP_CD74","APP - CD74","APP","Cell-Cell Contact","PMID: 19849849","Ependymal cells -> Endolymphatic duct/sac cells",0.0242511113089966
19033,"Glial cells","Endolymphatic duct/sac cells","APP","CD74",0.26320798026733,3,"APP_CD74","APP - CD74","APP","Cell-Cell Contact","PMID: 19849849","Glial cells -> Endolymphatic duct/sac cells",0.0223869539538636
19034,"Keratinocytes","Endolymphatic duct/sac cells","APP","CD74",0.260863717919931,3,"APP_CD74","APP - CD74","APP","Cell-Cell Contact","PMID: 19849849","Keratinocytes -> Endolymphatic duct/sac cells",0.0216355116144824
19035,"Melanocytes","Endolymphatic duct/sac cells","APP","CD74",0.253956682595771,3,"APP_CD74","APP - CD74","APP","Cell-Cell Contact","PMID: 19849849","Melanocytes -> Endolymphatic duct/sac cells",0.0194933984910833
19036,"Vestibular Supporting Cells","Endolymphatic duct/sac cells","APP","CD74",0.266662495842156,3,"APP_CD74","APP - CD74","APP","Cell-Cell Contact","PMID: 19849849","Vestibular Supporting Cells -> Endolymphatic duct/sac cells",0.0235163665068903
19037,"Vestibular Epithelial Cells","Endolymphatic duct/sac cells","APP","CD74",0.284874048643812,3,"APP_CD74","APP - CD74","APP","Cell-Cell Contact","PMID: 19849849","Vestibular Epithelial Cells -> Endolymphatic duct/sac cells",0.0298872514304399
19038,"Endolymphatic duct/sac cells","Endolymphatic duct/sac cells","APP","CD74",0.288838545122712,3,"APP_CD74","APP - CD74","APP","Cell-Cell Contact","PMID: 19849849","Endolymphatic duct/sac cells -> Endolymphatic duct/sac cells",0.0313625178481445
19039,"Cochlear Medial Duct Floor","Endolymphatic duct/sac cells","APP","CD74",0.296970917721058,3,"APP_CD74","APP - CD74","APP","Cell-Cell Contact","PMID: 19849849","Cochlear Medial Duct Floor -> Endolymphatic duct/sac cells",0.0344814735854883
19040,"Cochlear Lateral Duct Floor","Endolymphatic duct/sac cells","APP","CD74",0.290961168600375,3,"APP_CD74","APP - CD74","APP","Cell-Cell Contact","PMID: 19849849","Cochlear Lateral Duct Floor -> Endolymphatic duct/sac cells",0.0321647309452017
19041,"POM","Endolymphatic duct/sac cells","APP","CD74",0.27505535180136,3,"APP_CD74","APP - CD74","APP","Cell-Cell Contact","PMID: 19849849","POM -> Endolymphatic duct/sac cells",0.0263672687265126
19042,"Hair cells","Endolymphatic duct/sac cells","APP","CD74",0.27276315568685,3,"APP_CD74","APP - CD74","APP","Cell-Cell Contact","PMID: 19849849","Hair cells -> Endolymphatic duct/sac cells",0.0255738661183663
19043,"Endothelial cells","Endolymphatic duct/sac cells","APP","CD74",0.282512092277262,3,"APP_CD74","APP - CD74","APP","Cell-Cell Contact","PMID: 19849849","Endothelial cells -> Endolymphatic duct/sac cells",0.0290228596736123
19044,"Cycling cells","Endolymphatic duct/sac cells","APP","CD74",0.255291621973352,3,"APP_CD74","APP - CD74","APP","Cell-Cell Contact","PMID: 19849849","Cycling cells -> Endolymphatic duct/sac cells",0.0198989366479789
19045,"Chondrocytes","Cochlear Medial Duct Floor","APP","CD74",0.168628054563036,3,"APP_CD74","APP - CD74","APP","Cell-Cell Contact","PMID: 19849849","Chondrocytes -> Cochlear Medial Duct Floor",0.00265792022681236
19046,"Fibroblasts","Cochlear Medial Duct Floor","APP","CD74",0.164839165044424,3,"APP_CD74","APP - CD74","APP","Cell-Cell Contact","PMID: 19849849","Fibroblasts -> Cochlear Medial Duct Floor",0.00231923139196866
19047,"Pericytes","Cochlear Medial Duct Floor","APP","CD74",0.163211504115388,3,"APP_CD74","APP - CD74","APP","Cell-Cell Contact","PMID: 19849849","Pericytes -> Cochlear Medial Duct Floor",0.00218307885166915
19048,"Mesenchymal cells","Cochlear Medial Duct Floor","APP","CD74",0.169139245566213,3,"APP_CD74","APP - CD74","APP","Cell-Cell Contact","PMID: 19849849","Mesenchymal cells -> Cochlear Medial Duct Floor",0.00270598740778979
19049,"Skeletal myocytes","Cochlear Medial Duct Floor","APP","CD74",0.144197063317931,3,"APP_CD74","APP - CD74","APP","Cell-Cell Contact","PMID: 19849849","Skeletal myocytes -> Cochlear Medial Duct Floor",0.000973167840457584
19050,"Neuroepithelial cells","Cochlear Medial Duct Floor","APP","CD74",0.170828083090391,3,"APP_CD74","APP - CD74","APP","Cell-Cell Contact","PMID: 19849849","Neuroepithelial cells -> Cochlear Medial Duct Floor",0.00286886601687818
19051,"Ependymal cells","Cochlear Medial Duct Floor","APP","CD74",0.172922146343294,3,"APP_CD74","APP - CD74","APP","Cell-Cell Contact","PMID: 19849849","Ependymal cells -> Cochlear Medial Duct Floor",0.00307961937180787
19052,"Glial cells","Cochlear Medial Duct Floor","APP","CD74",0.170514618158497,3,"APP_CD74","APP - CD74","APP","Cell-Cell Contact","PMID: 19849849","Glial cells -> Cochlear Medial Duct Floor",0.0028381585752487
19053,"Keratinocytes","Cochlear Medial Duct Floor","APP","CD74",0.169508385500969,3,"APP_CD74","APP - CD74","APP","Cell-Cell Contact","PMID: 19849849","Keratinocytes -> Cochlear Medial Duct Floor",0.00274105290886746
19054,"Melanocytes","Cochlear Medial Duct Floor","APP","CD74",0.166511711480104,3,"APP_CD74","APP - CD74","APP","Cell-Cell Contact","PMID: 19849849","Melanocytes -> Cochlear Medial Duct Floor",0.0024649504380868
19055,"Vestibular Supporting Cells","Cochlear Medial Duct Floor","APP","CD74",0.171987612112051,3,"APP_CD74","APP - CD74","APP","Cell-Cell Contact","PMID: 19849849","Vestibular Supporting Cells -> Cochlear Medial Duct Floor",0.00298435315353171
19056,"Vestibular Epithelial Cells","Cochlear Medial Duct Floor","APP","CD74",0.179567894562553,3,"APP_CD74","APP - CD74","APP","Cell-Cell Contact","PMID: 19849849","Vestibular Epithelial Cells -> Cochlear Medial Duct Floor",0.00381458181671257
19057,"Endolymphatic duct/sac cells","Cochlear Medial Duct Floor","APP","CD74",0.181178612539524,3,"APP_CD74","APP - CD74","APP","Cell-Cell Contact","PMID: 19849849","Endolymphatic duct/sac cells -> Cochlear Medial Duct Floor",0.00400819098084615
19058,"Cochlear Medial Duct Floor","Cochlear Medial Duct Floor","APP","CD74",0.184440789418332,3,"APP_CD74","APP - CD74","APP","Cell-Cell Contact","PMID: 19849849","Cochlear Medial Duct Floor -> Cochlear Medial Duct Floor",0.00441921063827803
19059,"Cochlear Lateral Duct Floor","Cochlear Medial Duct Floor","APP","CD74",0.182035445988419,3,"APP_CD74","APP - CD74","APP","Cell-Cell Contact","PMID: 19849849","Cochlear Lateral Duct Floor -> Cochlear Medial Duct Floor",0.00411368687380145
19060,"POM","Cochlear Medial Duct Floor","APP","CD74",0.175518868529166,3,"APP_CD74","APP - CD74","APP","Cell-Cell Contact","PMID: 19849849","POM -> Cochlear Medial Duct Floor",0.00335469925218131
19061,"Hair cells","Cochlear Medial Duct Floor","APP","CD74",0.174560996987553,3,"APP_CD74","APP - CD74","APP","Cell-Cell Contact","PMID: 19849849","Hair cells -> Cochlear Medial Duct Floor",0.00325144242812803
19062,"Endothelial cells","Cochlear Medial Duct Floor","APP","CD74",0.178601744164676,3,"APP_CD74","APP - CD74","APP","Cell-Cell Contact","PMID: 19849849","Endothelial cells -> Cochlear Medial Duct Floor",0.00370138033878907
19063,"Cycling cells","Cochlear Medial Duct Floor","APP","CD74",0.167094657747495,3,"APP_CD74","APP - CD74","APP","Cell-Cell Contact","PMID: 19849849","Cycling cells -> Cochlear Medial Duct Floor",0.00251714039459229
19064,"Chondrocytes","Cochlear Lateral Duct Floor","APP","CD74",0.201889310493231,3,"APP_CD74","APP - CD74","APP","Cell-Cell Contact","PMID: 19849849","Chondrocytes -> Cochlear Lateral Duct Floor",0.00706071294436832
19065,"Fibroblasts","Cochlear Lateral Duct Floor","APP","CD74",0.196504009845287,3,"APP_CD74","APP - CD74","APP","Cell-Cell Contact","PMID: 19849849","Fibroblasts -> Cochlear Lateral Duct Floor",0.00616446037107497
19066,"Pericytes","Cochlear Lateral Duct Floor","APP","CD74",0.194203868032978,3,"APP_CD74","APP - CD74","APP","Cell-Cell Contact","PMID: 19849849","Pericytes -> Cochlear Lateral Duct Floor",0.00580388344599793
19067,"Mesenchymal cells","Cochlear Lateral Duct Floor","APP","CD74",0.202619211894587,3,"APP_CD74","APP - CD74","APP","Cell-Cell Contact","PMID: 19849849","Mesenchymal cells -> Cochlear Lateral Duct Floor",0.00718782863077668
19068,"Skeletal myocytes","Cochlear Lateral Duct Floor","APP","CD74",0.167921888629367,3,"APP_CD74","APP - CD74","APP","Cell-Cell Contact","PMID: 19849849","Skeletal myocytes -> Cochlear Lateral Duct Floor",0.00259245547864009
19069,"Neuroepithelial cells","Cochlear Lateral Duct Floor","APP","CD74",0.205036237097123,3,"APP_CD74","APP - CD74","APP","Cell-Cell Contact","PMID: 19849849","Neuroepithelial cells -> Cochlear Lateral Duct Floor",0.00761841711833838
19070,"Ependymal cells","Cochlear Lateral Duct Floor","APP","CD74",0.208045219296045,3,"APP_CD74","APP - CD74","APP","Cell-Cell Contact","PMID: 19849849","Ependymal cells -> Cochlear Lateral Duct Floor",0.00817522254171643
19071,"Glial cells","Cochlear Lateral Duct Floor","APP","CD74",0.204586960123771,3,"APP_CD74","APP - CD74","APP","Cell-Cell Contact","PMID: 19849849","Glial cells -> Cochlear Lateral Duct Floor",0.00753725625132291
19072,"Keratinocytes","Cochlear Lateral Duct Floor","APP","CD74",0.203146778477682,3,"APP_CD74","APP - CD74","APP","Cell-Cell Contact","PMID: 19849849","Keratinocytes -> Cochlear Lateral Duct Floor",0.00728054802439539
19073,"Melanocytes","Cochlear Lateral Duct Floor","APP","CD74",0.198875915880789,3,"APP_CD74","APP - CD74","APP","Cell-Cell Contact","PMID: 19849849","Melanocytes -> Cochlear Lateral Duct Floor",0.00655019183906411
19074,"Vestibular Supporting Cells","Cochlear Lateral Duct Floor","APP","CD74",0.20670073360756,3,"APP_CD74","APP - CD74","APP","Cell-Cell Contact","PMID: 19849849","Vestibular Supporting Cells -> Cochlear Lateral Duct Floor",0.00792357967741616
19075,"Vestibular Epithelial Cells","Cochlear Lateral Duct Floor","APP","CD74",0.217682743516552,3,"APP_CD74","APP - CD74","APP","Cell-Cell Contact","PMID: 19849849","Vestibular Epithelial Cells -> Cochlear Lateral Duct Floor",0.0101139319612866
19076,"Endolymphatic duct/sac cells","Cochlear Lateral Duct Floor","APP","CD74",0.22003878563712,3,"APP_CD74","APP - CD74","APP","Cell-Cell Contact","PMID: 19849849","Endolymphatic duct/sac cells -> Cochlear Lateral Duct Floor",0.0106238550437278
19077,"Cochlear Medial Duct Floor","Cochlear Lateral Duct Floor","APP","CD74",0.224834643260005,3,"APP_CD74","APP - CD74","APP","Cell-Cell Contact","PMID: 19849849","Cochlear Medial Duct Floor -> Cochlear Lateral Duct Floor",0.0117053046310878
19078,"Cochlear Lateral Duct Floor","Cochlear Lateral Duct Floor","APP","CD74",0.221295315611033,3,"APP_CD74","APP - CD74","APP","Cell-Cell Contact","PMID: 19849849","Cochlear Lateral Duct Floor -> Cochlear Lateral Duct Floor",0.0109015698478487
19079,"POM","Cochlear Lateral Duct Floor","APP","CD74",0.211794959607911,3,"APP_CD74","APP - CD74","APP","Cell-Cell Contact","PMID: 19849849","POM -> Cochlear Lateral Duct Floor",0.00890139138396741
19080,"Hair cells","Cochlear Lateral Duct Floor","APP","CD74",0.21040938279795,3,"APP_CD74","APP - CD74","APP","Cell-Cell Contact","PMID: 19849849","Hair cells -> Cochlear Lateral Duct Floor",0.00862888686268262
19081,"Endothelial cells","Cochlear Lateral Duct Floor","APP","CD74",0.216273314277437,3,"APP_CD74","APP - CD74","APP","Cell-Cell Contact","PMID: 19849849","Endothelial cells -> Cochlear Lateral Duct Floor",0.00981563300957682
19082,"Cycling cells","Cochlear Lateral Duct Floor","APP","CD74",0.199704602730248,3,"APP_CD74","APP - CD74","APP","Cell-Cell Contact","PMID: 19849849","Cycling cells -> Cochlear Lateral Duct Floor",0.00668829794284825
5211,"Hair cells","Pericytes","BDNF","NTRK2",0.163652765355054,3,"BDNF_NTRK2","BDNF - NTRK2","NT","Secreted Signaling","PMID: 27908981","Hair cells -> Pericytes",0.00221944383517741
5212,"Hair cells","Mesenchymal cells","BDNF","NTRK2",0.176523338192494,3,"BDNF_NTRK2","BDNF - NTRK2","NT","Secreted Signaling","PMID: 27908981","Hair cells -> Mesenchymal cells",0.00346524024800222
5213,"Hair cells","Neuroepithelial cells","BDNF","NTRK2",0.183292985702658,3,"BDNF_NTRK2","BDNF - NTRK2","NT","Secreted Signaling","PMID: 27908981","Hair cells -> Neuroepithelial cells",0.00427168829702294
5214,"Hair cells","Ependymal cells","BDNF","NTRK2",0.175798382390702,3,"BDNF_NTRK2","BDNF - NTRK2","NT","Secreted Signaling","PMID: 27908981","Hair cells -> Ependymal cells",0.00338522644064977
5215,"Hair cells","Vestibular Supporting Cells","BDNF","NTRK2",0.174249444995702,3,"BDNF_NTRK2","BDNF - NTRK2","NT","Secreted Signaling","PMID: 27908981","Hair cells -> Vestibular Supporting Cells",0.0032183090496854
5216,"Hair cells","POM","BDNF","NTRK2",0.197820417373111,3,"BDNF_NTRK2","BDNF - NTRK2","NT","Secreted Signaling","PMID: 27908981","Hair cells -> POM",0.00637679326544098
5217,"Hair cells","Hair cells","BDNF","NTRK2",0.17105819230748,3,"BDNF_NTRK2","BDNF - NTRK2","NT","Secreted Signaling","PMID: 27908981","Hair cells -> Hair cells",0.00289154649544993
5218,"Hair cells","Endothelial cells","BDNF","NTRK2",0.169622672380178,3,"BDNF_NTRK2","BDNF - NTRK2","NT","Secreted Signaling","PMID: 27908981","Hair cells -> Endothelial cells",0.00275196987890594
5219,"Hair cells","Cycling cells","BDNF","NTRK2",0.171695139148129,3,"BDNF_NTRK2","BDNF - NTRK2","NT","Secreted Signaling","PMID: 27908981","Hair cells -> Cycling cells",0.00295494066141744
310,"Ependymal cells","Fibroblasts","BMP4","BMPR1A_ACVR2A",0.157430161965427,3,"BMP4_BMPR1A_ACVR2A","BMP4 - (BMPR1A+ACVR2A)","BMP","Secreted Signaling","KEGG: hsa04350	PMID:26893264","Ependymal cells -> Fibroblasts",0.0017432171460889
311,"Ependymal cells","Pericytes","BMP4","BMPR1A_ACVR2A",0.149689672548365,3,"BMP4_BMPR1A_ACVR2A","BMP4 - (BMPR1A+ACVR2A)","BMP","Secreted Signaling","KEGG: hsa04350	PMID:26893264","Ependymal cells -> Pericytes",0.00125516581544446
312,"Ependymal cells","Mesenchymal cells","BMP4","BMPR1A_ACVR2A",0.12971057475785,3,"BMP4_BMPR1A_ACVR2A","BMP4 - (BMPR1A+ACVR2A)","BMP","Secreted Signaling","KEGG: hsa04350	PMID:26893264","Ependymal cells -> Mesenchymal cells",0.000448558406226117
313,"Ependymal cells","Skeletal myocytes","BMP4","BMPR1A_ACVR2A",0.15383257103257,3,"BMP4_BMPR1A_ACVR2A","BMP4 - (BMPR1A+ACVR2A)","BMP","Secreted Signaling","KEGG: hsa04350	PMID:26893264","Ependymal cells -> Skeletal myocytes",0.0015025765798843
314,"Ependymal cells","Neuroepithelial cells","BMP4","BMPR1A_ACVR2A",0.139083048140153,3,"BMP4_BMPR1A_ACVR2A","BMP4 - (BMPR1A+ACVR2A)","BMP","Secreted Signaling","KEGG: hsa04350	PMID:26893264","Ependymal cells -> Neuroepithelial cells",0.000754127704144324
315,"Ependymal cells","Keratinocytes","BMP4","BMPR1A_ACVR2A",0.167826077106787,3,"BMP4_BMPR1A_ACVR2A","BMP4 - (BMPR1A+ACVR2A)","BMP","Secreted Signaling","KEGG: hsa04350	PMID:26893264","Ependymal cells -> Keratinocytes",0.00258365666232797
316,"Ependymal cells","Melanocytes","BMP4","BMPR1A_ACVR2A",0.156431660307938,3,"BMP4_BMPR1A_ACVR2A","BMP4 - (BMPR1A+ACVR2A)","BMP","Secreted Signaling","KEGG: hsa04350	PMID:26893264","Ependymal cells -> Melanocytes",0.00167395224531052
317,"Ependymal cells","Vestibular Supporting Cells","BMP4","BMPR1A_ACVR2A",0.173184091088358,3,"BMP4_BMPR1A_ACVR2A","BMP4 - (BMPR1A+ACVR2A)","BMP","Secreted Signaling","KEGG: hsa04350	PMID:26893264","Ependymal cells -> Vestibular Supporting Cells",0.00310667445397619
318,"Ependymal cells","Vestibular Epithelial Cells","BMP4","BMPR1A_ACVR2A",0.165667452126304,3,"BMP4_BMPR1A_ACVR2A","BMP4 - (BMPR1A+ACVR2A)","BMP","Secreted Signaling","KEGG: hsa04350	PMID:26893264","Ependymal cells -> Vestibular Epithelial Cells",0.00239065310419668
319,"Ependymal cells","Cochlear Medial Duct Floor","BMP4","BMPR1A_ACVR2A",0.154541954038793,3,"BMP4_BMPR1A_ACVR2A","BMP4 - (BMPR1A+ACVR2A)","BMP","Secreted Signaling","KEGG: hsa04350	PMID:26893264","Ependymal cells -> Cochlear Medial Duct Floor",0.0015480877805829
320,"Ependymal cells","Cochlear Lateral Duct Floor","BMP4","BMPR1A_ACVR2A",0.137387425873719,3,"BMP4_BMPR1A_ACVR2A","BMP4 - (BMPR1A+ACVR2A)","BMP","Secreted Signaling","KEGG: hsa04350	PMID:26893264","Ependymal cells -> Cochlear Lateral Duct Floor",0.000690091413640223
321,"Ependymal cells","Hair cells","BMP4","BMPR1A_ACVR2A",0.167295587344052,3,"BMP4_BMPR1A_ACVR2A","BMP4 - (BMPR1A+ACVR2A)","BMP","Secreted Signaling","KEGG: hsa04350	PMID:26893264","Ependymal cells -> Hair cells",0.00253529831254191
322,"Ependymal cells","Endothelial cells","BMP4","BMPR1A_ACVR2A",0.152742557462659,3,"BMP4_BMPR1A_ACVR2A","BMP4 - (BMPR1A+ACVR2A)","BMP","Secreted Signaling","KEGG: hsa04350	PMID:26893264","Ependymal cells -> Endothelial cells",0.00143446426139762
323,"Ependymal cells","Endolymphatic duct/sac cells","BMP4","BMPR1A_ACVR2B",0.134360594841108,3,"BMP4_BMPR1A_ACVR2B","BMP4 - (BMPR1A+ACVR2B)","BMP","Secreted Signaling","KEGG: hsa04350	PMID:26893264","Ependymal cells -> Endolymphatic duct/sac cells",0.000585726074760697
324,"Ependymal cells","Cochlear Medial Duct Floor","BMP4","BMPR1A_ACVR2B",0.13408487958296,3,"BMP4_BMPR1A_ACVR2B","BMP4 - (BMPR1A+ACVR2B)","BMP","Secreted Signaling","KEGG: hsa04350	PMID:26893264","Ependymal cells -> Cochlear Medial Duct Floor",0.000576830282758287
325,"Ependymal cells","Hair cells","BMP4","BMPR1A_ACVR2B",0.147718622511461,3,"BMP4_BMPR1A_ACVR2B","BMP4 - (BMPR1A+ACVR2B)","BMP","Secreted Signaling","KEGG: hsa04350	PMID:26893264","Ependymal cells -> Hair cells",0.0011481226293159
326,"Ependymal cells","Chondrocytes","BMP4","BMPR1A_BMPR2",0.166985750345391,3,"BMP4_BMPR1A_BMPR2","BMP4 - (BMPR1A+BMPR2)","BMP","Secreted Signaling","KEGG: hsa04350	PMID:26893264","Ependymal cells -> Chondrocytes",0.00250733476289025
327,"Ependymal cells","Fibroblasts","BMP4","BMPR1A_BMPR2",0.181978666739327,3,"BMP4_BMPR1A_BMPR2","BMP4 - (BMPR1A+BMPR2)","BMP","Secreted Signaling","KEGG: hsa04350	PMID:26893264","Ependymal cells -> Fibroblasts",0.00410664201496328
328,"Ependymal cells","Pericytes","BMP4","BMPR1A_BMPR2",0.170161783534333,3,"BMP4_BMPR1A_BMPR2","BMP4 - (BMPR1A+BMPR2)","BMP","Secreted Signaling","KEGG: hsa04350	PMID:26893264","Ependymal cells -> Pericytes",0.00280385445483519
329,"Ependymal cells","Mesenchymal cells","BMP4","BMPR1A_BMPR2",0.183944217782296,3,"BMP4_BMPR1A_BMPR2","BMP4 - (BMPR1A+BMPR2)","BMP","Secreted Signaling","KEGG: hsa04350	PMID:26893264","Ependymal cells -> Mesenchymal cells",0.00435499968931856
330,"Ependymal cells","Skeletal myocytes","BMP4","BMPR1A_BMPR2",0.168524791525724,3,"BMP4_BMPR1A_BMPR2","BMP4 - (BMPR1A+BMPR2)","BMP","Secreted Signaling","KEGG: hsa04350	PMID:26893264","Ependymal cells -> Skeletal myocytes",0.00264827961944109
331,"Ependymal cells","Neuroepithelial cells","BMP4","BMPR1A_BMPR2",0.184060513341875,3,"BMP4_BMPR1A_BMPR2","BMP4 - (BMPR1A+BMPR2)","BMP","Secreted Signaling","KEGG: hsa04350	PMID:26893264","Ependymal cells -> Neuroepithelial cells",0.00436998447680249
332,"Ependymal cells","Ependymal cells","BMP4","BMPR1A_BMPR2",0.162156268169416,3,"BMP4_BMPR1A_BMPR2","BMP4 - (BMPR1A+BMPR2)","BMP","Secreted Signaling","KEGG: hsa04350	PMID:26893264","Ependymal cells -> Ependymal cells",0.00209774816856913
333,"Ependymal cells","Glial cells","BMP4","BMPR1A_BMPR2",0.157392217470242,3,"BMP4_BMPR1A_BMPR2","BMP4 - (BMPR1A+BMPR2)","BMP","Secreted Signaling","KEGG: hsa04350	PMID:26893264","Ependymal cells -> Glial cells",0.00174054969427101
334,"Ependymal cells","Keratinocytes","BMP4","BMPR1A_BMPR2",0.173625270641481,3,"BMP4_BMPR1A_BMPR2","BMP4 - (BMPR1A+BMPR2)","BMP","Secreted Signaling","KEGG: hsa04350	PMID:26893264","Ependymal cells -> Keratinocytes",0.0031525921522271
335,"Ependymal cells","Melanocytes","BMP4","BMPR1A_BMPR2",0.180356681462992,3,"BMP4_BMPR1A_BMPR2","BMP4 - (BMPR1A+BMPR2)","BMP","Secreted Signaling","KEGG: hsa04350	PMID:26893264","Ependymal cells -> Melanocytes",0.00390862886773119
336,"Ependymal cells","Vestibular Supporting Cells","BMP4","BMPR1A_BMPR2",0.202622426743363,3,"BMP4_BMPR1A_BMPR2","BMP4 - (BMPR1A+BMPR2)","BMP","Secreted Signaling","KEGG: hsa04350	PMID:26893264","Ependymal cells -> Vestibular Supporting Cells",0.00718839149952043
337,"Ependymal cells","Vestibular Epithelial Cells","BMP4","BMPR1A_BMPR2",0.197235367575429,3,"BMP4_BMPR1A_BMPR2","BMP4 - (BMPR1A+BMPR2)","BMP","Secreted Signaling","KEGG: hsa04350	PMID:26893264","Ependymal cells -> Vestibular Epithelial Cells",0.00628188866160555
338,"Ependymal cells","Endolymphatic duct/sac cells","BMP4","BMPR1A_BMPR2",0.150136269830572,3,"BMP4_BMPR1A_BMPR2","BMP4 - (BMPR1A+BMPR2)","BMP","Secreted Signaling","KEGG: hsa04350	PMID:26893264","Ependymal cells -> Endolymphatic duct/sac cells",0.00128035777700418
339,"Ependymal cells","Cochlear Medial Duct Floor","BMP4","BMPR1A_BMPR2",0.171053346095901,3,"BMP4_BMPR1A_BMPR2","BMP4 - (BMPR1A+BMPR2)","BMP","Secreted Signaling","KEGG: hsa04350	PMID:26893264","Ependymal cells -> Cochlear Medial Duct Floor",0.00289106762158682
340,"Ependymal cells","Cochlear Lateral Duct Floor","BMP4","BMPR1A_BMPR2",0.167780382687699,3,"BMP4_BMPR1A_BMPR2","BMP4 - (BMPR1A+BMPR2)","BMP","Secreted Signaling","KEGG: hsa04350	PMID:26893264","Ependymal cells -> Cochlear Lateral Duct Floor",0.0025794673281937
341,"Ependymal cells","POM","BMP4","BMPR1A_BMPR2",0.175118870765746,3,"BMP4_BMPR1A_BMPR2","BMP4 - (BMPR1A+BMPR2)","BMP","Secreted Signaling","KEGG: hsa04350	PMID:26893264","Ependymal cells -> POM",0.00331132504279487
342,"Ependymal cells","Hair cells","BMP4","BMPR1A_BMPR2",0.188878890301948,3,"BMP4_BMPR1A_BMPR2","BMP4 - (BMPR1A+BMPR2)","BMP","Secreted Signaling","KEGG: hsa04350	PMID:26893264","Ependymal cells -> Hair cells",0.00501963579300127
343,"Ependymal cells","Endothelial cells","BMP4","BMPR1A_BMPR2",0.184010816685502,3,"BMP4_BMPR1A_BMPR2","BMP4 - (BMPR1A+BMPR2)","BMP","Secreted Signaling","KEGG: hsa04350	PMID:26893264","Ependymal cells -> Endothelial cells",0.00436357703753798
344,"Ependymal cells","Cycling cells","BMP4","BMPR1A_BMPR2",0.179316168234593,3,"BMP4_BMPR1A_BMPR2","BMP4 - (BMPR1A+BMPR2)","BMP","Secreted Signaling","KEGG: hsa04350	PMID:26893264","Ependymal cells -> Cycling cells",0.00378487672193037
345,"Ependymal cells","Mesenchymal cells","BMP4","BMPR1B_ACVR2A",0.124029412378092,3,"BMP4_BMPR1B_ACVR2A","BMP4 - (BMPR1B+ACVR2A)","BMP","Secreted Signaling","KEGG: hsa04350	PMID:26893264","Ependymal cells -> Mesenchymal cells",0.000315105294460294
346,"Ependymal cells","Skeletal myocytes","BMP4","BMPR1B_ACVR2A",0.142757641948525,3,"BMP4_BMPR1B_ACVR2A","BMP4 - (BMPR1B+ACVR2A)","BMP","Secreted Signaling","KEGG: hsa04350	PMID:26893264","Ependymal cells -> Skeletal myocytes",0.000907443781289094
347,"Ependymal cells","Neuroepithelial cells","BMP4","BMPR1B_ACVR2A",0.126120509817581,3,"BMP4_BMPR1B_ACVR2A","BMP4 - (BMPR1B+ACVR2A)","BMP","Secreted Signaling","KEGG: hsa04350	PMID:26893264","Ependymal cells -> Neuroepithelial cells",0.000360173572074711
348,"Ependymal cells","Melanocytes","BMP4","BMPR1B_ACVR2A",0.150438163151237,3,"BMP4_BMPR1B_ACVR2A","BMP4 - (BMPR1B+ACVR2A)","BMP","Secreted Signaling","KEGG: hsa04350	PMID:26893264","Ependymal cells -> Melanocytes",0.0012975862538564
349,"Ependymal cells","Vestibular Supporting Cells","BMP4","BMPR1B_ACVR2A",0.158512195875668,3,"BMP4_BMPR1B_ACVR2A","BMP4 - (BMPR1B+ACVR2A)","BMP","Secreted Signaling","KEGG: hsa04350	PMID:26893264","Ependymal cells -> Vestibular Supporting Cells",0.00182046586437061
350,"Ependymal cells","Vestibular Epithelial Cells","BMP4","BMPR1B_ACVR2A",0.153620172180875,3,"BMP4_BMPR1B_ACVR2A","BMP4 - (BMPR1B+ACVR2A)","BMP","Secreted Signaling","KEGG: hsa04350	PMID:26893264","Ependymal cells -> Vestibular Epithelial Cells",0.00148913216179329
351,"Ependymal cells","Cochlear Lateral Duct Floor","BMP4","BMPR1B_ACVR2A",0.120798730861384,3,"BMP4_BMPR1B_ACVR2A","BMP4 - (BMPR1B+ACVR2A)","BMP","Secreted Signaling","KEGG: hsa04350	PMID:26893264","Ependymal cells -> Cochlear Lateral Duct Floor",0.000253985680778309
352,"Ependymal cells","Hair cells","BMP4","BMPR1B_ACVR2A",0.164724058837248,3,"BMP4_BMPR1B_ACVR2A","BMP4 - (BMPR1B+ACVR2A)","BMP","Secreted Signaling","KEGG: hsa04350	PMID:26893264","Ependymal cells -> Hair cells",0.00230942057476669
353,"Ependymal cells","Endothelial cells","BMP4","BMPR1B_ACVR2A",0.150318520944089,3,"BMP4_BMPR1B_ACVR2A","BMP4 - (BMPR1B+ACVR2A)","BMP","Secreted Signaling","KEGG: hsa04350	PMID:26893264","Ependymal cells -> Endothelial cells",0.00129073923096139
354,"Ependymal cells","Hair cells","BMP4","BMPR1B_ACVR2B",0.145707376958445,3,"BMP4_BMPR1B_ACVR2B","BMP4 - (BMPR1B+ACVR2B)","BMP","Secreted Signaling","KEGG: hsa04350	PMID:26893264","Ependymal cells -> Hair cells",0.00104569818503368
355,"Ependymal cells","Chondrocytes","BMP4","BMPR1B_BMPR2",0.172210351078536,3,"BMP4_BMPR1B_BMPR2","BMP4 - (BMPR1B+BMPR2)","BMP","Secreted Signaling","KEGG: hsa04350	PMID:26893264","Ependymal cells -> Chondrocytes",0.00300688122672979
356,"Ependymal cells","Mesenchymal cells","BMP4","BMPR1B_BMPR2",0.172759330755405,3,"BMP4_BMPR1B_BMPR2","BMP4 - (BMPR1B+BMPR2)","BMP","Secreted Signaling","KEGG: hsa04350	PMID:26893264","Ependymal cells -> Mesenchymal cells",0.00306288081698344
357,"Ependymal cells","Skeletal myocytes","BMP4","BMPR1B_BMPR2",0.155335088515834,3,"BMP4_BMPR1B_BMPR2","BMP4 - (BMPR1B+BMPR2)","BMP","Secreted Signaling","KEGG: hsa04350	PMID:26893264","Ependymal cells -> Skeletal myocytes",0.00160008984550485
358,"Ependymal cells","Neuroepithelial cells","BMP4","BMPR1B_BMPR2",0.162072469756008,3,"BMP4_BMPR1B_BMPR2","BMP4 - (BMPR1B+BMPR2)","BMP","Secreted Signaling","KEGG: hsa04350	PMID:26893264","Ependymal cells -> Neuroepithelial cells",0.00209107005262061
359,"Ependymal cells","Melanocytes","BMP4","BMPR1B_BMPR2",0.172451052441896,3,"BMP4_BMPR1B_BMPR2","BMP4 - (BMPR1B+BMPR2)","BMP","Secreted Signaling","KEGG: hsa04350	PMID:26893264","Ependymal cells -> Melanocytes",0.00303135105330325
360,"Ependymal cells","Vestibular Supporting Cells","BMP4","BMPR1B_BMPR2",0.182880496062885,3,"BMP4_BMPR1B_BMPR2","BMP4 - (BMPR1B+BMPR2)","BMP","Secreted Signaling","KEGG: hsa04350	PMID:26893264","Ependymal cells -> Vestibular Supporting Cells",0.00421944507003857
361,"Ependymal cells","Vestibular Epithelial Cells","BMP4","BMPR1B_BMPR2",0.180440740073222,3,"BMP4_BMPR1B_BMPR2","BMP4 - (BMPR1B+BMPR2)","BMP","Secreted Signaling","KEGG: hsa04350	PMID:26893264","Ependymal cells -> Vestibular Epithelial Cells",0.00391873769569445
362,"Ependymal cells","Cochlear Lateral Duct Floor","BMP4","BMPR1B_BMPR2",0.14370865754115,3,"BMP4_BMPR1B_BMPR2","BMP4 - (BMPR1B+BMPR2)","BMP","Secreted Signaling","KEGG: hsa04350	PMID:26893264","Ependymal cells -> Cochlear Lateral Duct Floor",0.000950499417990107
363,"Ependymal cells","Hair cells","BMP4","BMPR1B_BMPR2",0.185615467801413,3,"BMP4_BMPR1B_BMPR2","BMP4 - (BMPR1B+BMPR2)","BMP","Secreted Signaling","KEGG: hsa04350	PMID:26893264","Ependymal cells -> Hair cells",0.00457347465446894
364,"Ependymal cells","Endothelial cells","BMP4","BMPR1B_BMPR2",0.180513706653512,3,"BMP4_BMPR1B_BMPR2","BMP4 - (BMPR1B+BMPR2)","BMP","Secreted Signaling","KEGG: hsa04350	PMID:26893264","Ependymal cells -> Endothelial cells",0.00392752613866967
365,"Ependymal cells","Cycling cells","BMP4","BMPR1B_BMPR2",0.170956002388252,3,"BMP4_BMPR1B_BMPR2","BMP4 - (BMPR1B+BMPR2)","BMP","Secreted Signaling","KEGG: hsa04350	PMID:26893264","Ependymal cells -> Cycling cells",0.0028814597418266
366,"Chondrocytes","Pericytes","BMP5","ACVR1_ACVR2A",0.160929785242571,3,"BMP5_ACVR1_ACVR2A","BMP5 - (ACVR1+ACVR2A)","BMP","Secreted Signaling","KEGG: hsa04350	PMID:26893264","Chondrocytes -> Pericytes",0.00200143650395717
367,"Fibroblasts","Pericytes","BMP5","ACVR1_ACVR2A",0.138118008193908,2,"BMP5_ACVR1_ACVR2A","BMP5 - (ACVR1+ACVR2A)","BMP","Secreted Signaling","KEGG: hsa04350	PMID:26893264","Fibroblasts -> Pericytes",0.000717178712231828
368,"Pericytes","Pericytes","BMP5","ACVR1_ACVR2A",0.137739073265885,2,"BMP5_ACVR1_ACVR2A","BMP5 - (ACVR1+ACVR2A)","BMP","Secreted Signaling","KEGG: hsa04350	PMID:26893264","Pericytes -> Pericytes",0.000703034899706941
369,"Mesenchymal cells","Pericytes","BMP5","ACVR1_ACVR2A",0.179656258008637,3,"BMP5_ACVR1_ACVR2A","BMP5 - (ACVR1+ACVR2A)","BMP","Secreted Signaling","KEGG: hsa04350	PMID:26893264","Mesenchymal cells -> Pericytes",0.00382504450902487
370,"Neuroepithelial cells","Pericytes","BMP5","ACVR1_ACVR2A",0.147314365343778,3,"BMP5_ACVR1_ACVR2A","BMP5 - (ACVR1+ACVR2A)","BMP","Secreted Signaling","KEGG: hsa04350	PMID:26893264","Neuroepithelial cells -> Pericytes",0.00112699075877315
371,"Melanocytes","Pericytes","BMP5","ACVR1_ACVR2A",0.14962859766847,3,"BMP5_ACVR1_ACVR2A","BMP5 - (ACVR1+ACVR2A)","BMP","Secreted Signaling","KEGG: hsa04350	PMID:26893264","Melanocytes -> Pericytes",0.00125174786868345
372,"Vestibular Supporting Cells","Pericytes","BMP5","ACVR1_ACVR2A",0.159843110357997,3,"BMP5_ACVR1_ACVR2A","BMP5 - (ACVR1+ACVR2A)","BMP","Secreted Signaling","KEGG: hsa04350	PMID:26893264","Vestibular Supporting Cells -> Pericytes",0.00191864798224611
373,"Vestibular Epithelial Cells","Pericytes","BMP5","ACVR1_ACVR2A",0.152905014360813,3,"BMP5_ACVR1_ACVR2A","BMP5 - (ACVR1+ACVR2A)","BMP","Secreted Signaling","KEGG: hsa04350	PMID:26893264","Vestibular Epithelial Cells -> Pericytes",0.00144447710526584
374,"POM","Pericytes","BMP5","ACVR1_ACVR2A",0.171183208704822,3,"BMP5_ACVR1_ACVR2A","BMP5 - (ACVR1+ACVR2A)","BMP","Secreted Signaling","KEGG: hsa04350	PMID:26893264","POM -> Pericytes",0.00290391791474761
375,"Hair cells","Pericytes","BMP5","ACVR1_ACVR2A",0.171683687712104,3,"BMP5_ACVR1_ACVR2A","BMP5 - (ACVR1+ACVR2A)","BMP","Secreted Signaling","KEGG: hsa04350	PMID:26893264","Hair cells -> Pericytes",0.00295379293777847
376,"Endothelial cells","Pericytes","BMP5","ACVR1_ACVR2A",0.153696882185642,3,"BMP5_ACVR1_ACVR2A","BMP5 - (ACVR1+ACVR2A)","BMP","Secreted Signaling","KEGG: hsa04350	PMID:26893264","Endothelial cells -> Pericytes",0.00149397809732839
377,"Cycling cells","Pericytes","BMP5","ACVR1_ACVR2A",0.177298560822999,3,"BMP5_ACVR1_ACVR2A","BMP5 - (ACVR1+ACVR2A)","BMP","Secreted Signaling","KEGG: hsa04350	PMID:26893264","Cycling cells -> Pericytes",0.00355214473576065
378,"Chondrocytes","Mesenchymal cells","BMP5","ACVR1_ACVR2A",0.129061891199081,3,"BMP5_ACVR1_ACVR2A","BMP5 - (ACVR1+ACVR2A)","BMP","Secreted Signaling","KEGG: hsa04350	PMID:26893264","Chondrocytes -> Mesenchymal cells",0.000431509699766059
379,"Fibroblasts","Mesenchymal cells","BMP5","ACVR1_ACVR2A",0.113953069367489,3,"BMP5_ACVR1_ACVR2A","BMP5 - (ACVR1+ACVR2A)","BMP","Secreted Signaling","KEGG: hsa04350	PMID:26893264","Fibroblasts -> Mesenchymal cells",0.000154465085409618
380,"Pericytes","Mesenchymal cells","BMP5","ACVR1_ACVR2A",0.113694803988088,3,"BMP5_ACVR1_ACVR2A","BMP5 - (ACVR1+ACVR2A)","BMP","Secreted Signaling","KEGG: hsa04350	PMID:26893264","Pericytes -> Mesenchymal cells",0.000151416429544702
381,"Mesenchymal cells","Mesenchymal cells","BMP5","ACVR1_ACVR2A",0.140864407380419,3,"BMP5_ACVR1_ACVR2A","BMP5 - (ACVR1+ACVR2A)","BMP","Secreted Signaling","KEGG: hsa04350	PMID:26893264","Mesenchymal cells -> Mesenchymal cells",0.000825909497395479
382,"Neuroepithelial cells","Mesenchymal cells","BMP5","ACVR1_ACVR2A",0.12014539709263,3,"BMP5_ACVR1_ACVR2A","BMP5 - (ACVR1+ACVR2A)","BMP","Secreted Signaling","KEGG: hsa04350	PMID:26893264","Neuroepithelial cells -> Mesenchymal cells",0.000242805819158766
383,"Keratinocytes","Mesenchymal cells","BMP5","ACVR1_ACVR2A",0.106289175980093,3,"BMP5_ACVR1_ACVR2A","BMP5 - (ACVR1+ACVR2A)","BMP","Secreted Signaling","KEGG: hsa04350	PMID:26893264","Keratinocytes -> Mesenchymal cells",8.20406480890592e-05
384,"Melanocytes","Mesenchymal cells","BMP5","ACVR1_ACVR2A",0.121681785059787,3,"BMP5_ACVR1_ACVR2A","BMP5 - (ACVR1+ACVR2A)","BMP","Secreted Signaling","KEGG: hsa04350	PMID:26893264","Melanocytes -> Mesenchymal cells",0.000269711716047193
385,"Vestibular Supporting Cells","Mesenchymal cells","BMP5","ACVR1_ACVR2A",0.128360929004646,3,"BMP5_ACVR1_ACVR2A","BMP5 - (ACVR1+ACVR2A)","BMP","Secreted Signaling","KEGG: hsa04350	PMID:26893264","Vestibular Supporting Cells -> Mesenchymal cells",0.000413632530990319
386,"Vestibular Epithelial Cells","Mesenchymal cells","BMP5","ACVR1_ACVR2A",0.123842182932041,3,"BMP5_ACVR1_ACVR2A","BMP5 - (ACVR1+ACVR2A)","BMP","Secreted Signaling","KEGG: hsa04350	PMID:26893264","Vestibular Epithelial Cells -> Mesenchymal cells",0.00031128767732807
387,"POM","Mesenchymal cells","BMP5","ACVR1_ACVR2A",0.135595217819255,3,"BMP5_ACVR1_ACVR2A","BMP5 - (ACVR1+ACVR2A)","BMP","Secreted Signaling","KEGG: hsa04350	PMID:26893264","POM -> Mesenchymal cells",0.000626794791365258
388,"Hair cells","Mesenchymal cells","BMP5","ACVR1_ACVR2A",0.135904194905148,3,"BMP5_ACVR1_ACVR2A","BMP5 - (ACVR1+ACVR2A)","BMP","Secreted Signaling","KEGG: hsa04350	PMID:26893264","Hair cells -> Mesenchymal cells",0.00063739270456768
389,"Endothelial cells","Mesenchymal cells","BMP5","ACVR1_ACVR2A",0.124361750228132,3,"BMP5_ACVR1_ACVR2A","BMP5 - (ACVR1+ACVR2A)","BMP","Secreted Signaling","KEGG: hsa04350	PMID:26893264","Endothelial cells -> Mesenchymal cells",0.00032196824813424
390,"Cycling cells","Mesenchymal cells","BMP5","ACVR1_ACVR2A",0.139406492633897,3,"BMP5_ACVR1_ACVR2A","BMP5 - (ACVR1+ACVR2A)","BMP","Secreted Signaling","KEGG: hsa04350	PMID:26893264","Cycling cells -> Mesenchymal cells",0.000766813417575577
391,"Chondrocytes","Skeletal myocytes","BMP5","ACVR1_ACVR2A",0.154220769915217,3,"BMP5_ACVR1_ACVR2A","BMP5 - (ACVR1+ACVR2A)","BMP","Secreted Signaling","KEGG: hsa04350	PMID:26893264","Chondrocytes -> Skeletal myocytes",0.00152736550855397
392,"Mesenchymal cells","Skeletal myocytes","BMP5","ACVR1_ACVR2A",0.171349733429863,3,"BMP5_ACVR1_ACVR2A","BMP5 - (ACVR1+ACVR2A)","BMP","Secreted Signaling","KEGG: hsa04350	PMID:26893264","Mesenchymal cells -> Skeletal myocytes",0.00292045092125907
393,"Vestibular Supporting Cells","Skeletal myocytes","BMP5","ACVR1_ACVR2A",0.153222009590425,3,"BMP5_ACVR1_ACVR2A","BMP5 - (ACVR1+ACVR2A)","BMP","Secreted Signaling","KEGG: hsa04350	PMID:26893264","Vestibular Supporting Cells -> Skeletal myocytes",0.00146415424201957
394,"Vestibular Epithelial Cells","Skeletal myocytes","BMP5","ACVR1_ACVR2A",0.146832573485125,2,"BMP5_ACVR1_ACVR2A","BMP5 - (ACVR1+ACVR2A)","BMP","Secreted Signaling","KEGG: hsa04350	PMID:26893264","Vestibular Epithelial Cells -> Skeletal myocytes",0.00110216602430556
395,"POM","Skeletal myocytes","BMP5","ACVR1_ACVR2A",0.16362211006047,3,"BMP5_ACVR1_ACVR2A","BMP5 - (ACVR1+ACVR2A)","BMP","Secreted Signaling","KEGG: hsa04350	PMID:26893264","POM -> Skeletal myocytes",0.00221690440811535
396,"Hair cells","Skeletal myocytes","BMP5","ACVR1_ACVR2A",0.164076977292635,3,"BMP5_ACVR1_ACVR2A","BMP5 - (ACVR1+ACVR2A)","BMP","Secreted Signaling","KEGG: hsa04350	PMID:26893264","Hair cells -> Skeletal myocytes",0.00225478583626203
397,"Endothelial cells","Skeletal myocytes","BMP5","ACVR1_ACVR2A",0.147562932666138,3,"BMP5_ACVR1_ACVR2A","BMP5 - (ACVR1+ACVR2A)","BMP","Secreted Signaling","KEGG: hsa04350	PMID:26893264","Endothelial cells -> Skeletal myocytes",0.00113995142640993
398,"Cycling cells","Skeletal myocytes","BMP5","ACVR1_ACVR2A",0.169201618946436,3,"BMP5_ACVR1_ACVR2A","BMP5 - (ACVR1+ACVR2A)","BMP","Secreted Signaling","KEGG: hsa04350	PMID:26893264","Cycling cells -> Skeletal myocytes",0.00271189145062743
399,"Chondrocytes","Melanocytes","BMP5","ACVR1_ACVR2A",0.158165385937561,3,"BMP5_ACVR1_ACVR2A","BMP5 - (ACVR1+ACVR2A)","BMP","Secreted Signaling","KEGG: hsa04350	PMID:26893264","Chondrocytes -> Melanocytes",0.00179545667564125
400,"Mesenchymal cells","Melanocytes","BMP5","ACVR1_ACVR2A",0.176225518507909,3,"BMP5_ACVR1_ACVR2A","BMP5 - (ACVR1+ACVR2A)","BMP","Secreted Signaling","KEGG: hsa04350	PMID:26893264","Mesenchymal cells -> Melanocytes",0.00343222317546211
401,"Vestibular Supporting Cells","Melanocytes","BMP5","ACVR1_ACVR2A",0.157115328465313,3,"BMP5_ACVR1_ACVR2A","BMP5 - (ACVR1+ACVR2A)","BMP","Secreted Signaling","KEGG: hsa04350	PMID:26893264","Vestibular Supporting Cells -> Melanocytes",0.00172116936351599
402,"POM","Melanocytes","BMP5","ACVR1_ACVR2A",0.168063987270734,3,"BMP5_ACVR1_ACVR2A","BMP5 - (ACVR1+ACVR2A)","BMP","Secreted Signaling","KEGG: hsa04350	PMID:26893264","POM -> Melanocytes",0.0026055416642489
403,"Hair cells","Melanocytes","BMP5","ACVR1_ACVR2A",0.168545147733712,3,"BMP5_ACVR1_ACVR2A","BMP5 - (ACVR1+ACVR2A)","BMP","Secreted Signaling","KEGG: hsa04350	PMID:26893264","Hair cells -> Melanocytes",0.00265017823176961
404,"Cycling cells","Melanocytes","BMP5","ACVR1_ACVR2A",0.173955334220501,3,"BMP5_ACVR1_ACVR2A","BMP5 - (ACVR1+ACVR2A)","BMP","Secreted Signaling","KEGG: hsa04350	PMID:26893264","Cycling cells -> Melanocytes",0.0031872331097938
405,"Chondrocytes","Vestibular Supporting Cells","BMP5","ACVR1_ACVR2A",0.168743655500227,3,"BMP5_ACVR1_ACVR2A","BMP5 - (ACVR1+ACVR2A)","BMP","Secreted Signaling","KEGG: hsa04350	PMID:26893264","Chondrocytes -> Vestibular Supporting Cells",0.00266874025757521
406,"Mesenchymal cells","Vestibular Supporting Cells","BMP5","ACVR1_ACVR2A",0.189429918797651,3,"BMP5_ACVR1_ACVR2A","BMP5 - (ACVR1+ACVR2A)","BMP","Secreted Signaling","KEGG: hsa04350	PMID:26893264","Mesenchymal cells -> Vestibular Supporting Cells",0.00509754033774736
407,"Neuroepithelial cells","Vestibular Supporting Cells","BMP5","ACVR1_ACVR2A",0.153841481128732,3,"BMP5_ACVR1_ACVR2A","BMP5 - (ACVR1+ACVR2A)","BMP","Secreted Signaling","KEGG: hsa04350	PMID:26893264","Neuroepithelial cells -> Vestibular Supporting Cells",0.00150314240082082
408,"Melanocytes","Vestibular Supporting Cells","BMP5","ACVR1_ACVR2A",0.156366163715952,3,"BMP5_ACVR1_ACVR2A","BMP5 - (ACVR1+ACVR2A)","BMP","Secreted Signaling","KEGG: hsa04350	PMID:26893264","Melanocytes -> Vestibular Supporting Cells",0.00166947600885698
409,"Vestibular Supporting Cells","Vestibular Supporting Cells","BMP5","ACVR1_ACVR2A",0.167549989757389,3,"BMP5_ACVR1_ACVR2A","BMP5 - (ACVR1+ACVR2A)","BMP","Secreted Signaling","KEGG: hsa04350	PMID:26893264","Vestibular Supporting Cells -> Vestibular Supporting Cells",0.00255841330264256
410,"Vestibular Epithelial Cells","Vestibular Supporting Cells","BMP5","ACVR1_ACVR2A",0.159946323161967,3,"BMP5_ACVR1_ACVR2A","BMP5 - (ACVR1+ACVR2A)","BMP","Secreted Signaling","KEGG: hsa04350	PMID:26893264","Vestibular Epithelial Cells -> Vestibular Supporting Cells",0.00192640933864997
411,"POM","Vestibular Supporting Cells","BMP5","ACVR1_ACVR2A",0.180038288388457,3,"BMP5_ACVR1_ACVR2A","BMP5 - (ACVR1+ACVR2A)","BMP","Secreted Signaling","KEGG: hsa04350	PMID:26893264","POM -> Vestibular Supporting Cells",0.00387049038116161
412,"Hair cells","Vestibular Supporting Cells","BMP5","ACVR1_ACVR2A",0.180595146203399,3,"BMP5_ACVR1_ACVR2A","BMP5 - (ACVR1+ACVR2A)","BMP","Secreted Signaling","KEGG: hsa04350	PMID:26893264","Hair cells -> Vestibular Supporting Cells",0.00393734996714319
413,"Endothelial cells","Vestibular Supporting Cells","BMP5","ACVR1_ACVR2A",0.160812619696178,3,"BMP5_ACVR1_ACVR2A","BMP5 - (ACVR1+ACVR2A)","BMP","Secreted Signaling","KEGG: hsa04350	PMID:26893264","Endothelial cells -> Vestibular Supporting Cells",0.00199239579577683
414,"Cycling cells","Vestibular Supporting Cells","BMP5","ACVR1_ACVR2A",0.186813476107435,3,"BMP5_ACVR1_ACVR2A","BMP5 - (ACVR1+ACVR2A)","BMP","Secreted Signaling","KEGG: hsa04350	PMID:26893264","Cycling cells -> Vestibular Supporting Cells",0.00473424561025973
415,"Mesenchymal cells","Vestibular Epithelial Cells","BMP5","ACVR1_ACVR2A",0.164522011970665,3,"BMP5_ACVR1_ACVR2A","BMP5 - (ACVR1+ACVR2A)","BMP","Secreted Signaling","KEGG: hsa04350	PMID:26893264","Mesenchymal cells -> Vestibular Epithelial Cells",0.00229226693879898
416,"POM","Vestibular Epithelial Cells","BMP5","ACVR1_ACVR2A",0.157383352956624,3,"BMP5_ACVR1_ACVR2A","BMP5 - (ACVR1+ACVR2A)","BMP","Secreted Signaling","KEGG: hsa04350	PMID:26893264","POM -> Vestibular Epithelial Cells",0.00173992693301583
417,"Hair cells","Vestibular Epithelial Cells","BMP5","ACVR1_ACVR2A",0.157802831616336,2,"BMP5_ACVR1_ACVR2A","BMP5 - (ACVR1+ACVR2A)","BMP","Secreted Signaling","KEGG: hsa04350	PMID:26893264","Hair cells -> Vestibular Epithelial Cells",0.0017695643351136
418,"Cycling cells","Vestibular Epithelial Cells","BMP5","ACVR1_ACVR2A",0.162539498969459,3,"BMP5_ACVR1_ACVR2A","BMP5 - (ACVR1+ACVR2A)","BMP","Secreted Signaling","KEGG: hsa04350	PMID:26893264","Cycling cells -> Vestibular Epithelial Cells",0.0021284724878476
419,"Chondrocytes","Cochlear Medial Duct Floor","BMP5","ACVR1_ACVR2A",0.15873554341406,2,"BMP5_ACVR1_ACVR2A","BMP5 - (ACVR1+ACVR2A)","BMP","Secreted Signaling","KEGG: hsa04350	PMID:26893264","Chondrocytes -> Cochlear Medial Duct Floor",0.00183669725722854
420,"Mesenchymal cells","Cochlear Medial Duct Floor","BMP5","ACVR1_ACVR2A",0.176932429253718,3,"BMP5_ACVR1_ACVR2A","BMP5 - (ACVR1+ACVR2A)","BMP","Secreted Signaling","KEGG: hsa04350	PMID:26893264","Mesenchymal cells -> Cochlear Medial Duct Floor",0.00351092708613672
421,"Vestibular Supporting Cells","Cochlear Medial Duct Floor","BMP5","ACVR1_ACVR2A",0.157677969574905,2,"BMP5_ACVR1_ACVR2A","BMP5 - (ACVR1+ACVR2A)","BMP","Secreted Signaling","KEGG: hsa04350	PMID:26893264","Vestibular Supporting Cells -> Cochlear Medial Duct Floor",0.0017607066190897
422,"POM","Cochlear Medial Duct Floor","BMP5","ACVR1_ACVR2A",0.168707073024439,3,"BMP5_ACVR1_ACVR2A","BMP5 - (ACVR1+ACVR2A)","BMP","Secreted Signaling","KEGG: hsa04350	PMID:26893264","POM -> Cochlear Medial Duct Floor",0.00266531305601548
423,"Hair cells","Cochlear Medial Duct Floor","BMP5","ACVR1_ACVR2A",0.169192117969381,3,"BMP5_ACVR1_ACVR2A","BMP5 - (ACVR1+ACVR2A)","BMP","Secreted Signaling","KEGG: hsa04350	PMID:26893264","Hair cells -> Cochlear Medial Duct Floor",0.00271099157215002
424,"Cycling cells","Cochlear Medial Duct Floor","BMP5","ACVR1_ACVR2A",0.174644285398099,3,"BMP5_ACVR1_ACVR2A","BMP5 - (ACVR1+ACVR2A)","BMP","Secreted Signaling","KEGG: hsa04350	PMID:26893264","Cycling cells -> Cochlear Medial Duct Floor",0.0032603375608821
425,"Chondrocytes","Hair cells","BMP5","ACVR1_ACVR2A",0.168655603662969,3,"BMP5_ACVR1_ACVR2A","BMP5 - (ACVR1+ACVR2A)","BMP","Secreted Signaling","KEGG: hsa04350	PMID:26893264","Chondrocytes -> Hair cells",0.00266049612748784
426,"Mesenchymal cells","Hair cells","BMP5","ACVR1_ACVR2A",0.189315878040029,3,"BMP5_ACVR1_ACVR2A","BMP5 - (ACVR1+ACVR2A)","BMP","Secreted Signaling","KEGG: hsa04350	PMID:26893264","Mesenchymal cells -> Hair cells",0.00508135600455627
427,"Neuroepithelial cells","Hair cells","BMP5","ACVR1_ACVR2A",0.153769267880045,2,"BMP5_ACVR1_ACVR2A","BMP5 - (ACVR1+ACVR2A)","BMP","Secreted Signaling","KEGG: hsa04350	PMID:26893264","Neuroepithelial cells -> Hair cells",0.00149856086265654
428,"Melanocytes","Hair cells","BMP5","ACVR1_ACVR2A",0.156291417453996,2,"BMP5_ACVR1_ACVR2A","BMP5 - (ACVR1+ACVR2A)","BMP","Secreted Signaling","KEGG: hsa04350	PMID:26893264","Melanocytes -> Hair cells",0.00166437768089028
429,"Vestibular Supporting Cells","Hair cells","BMP5","ACVR1_ACVR2A",0.167463288548864,3,"BMP5_ACVR1_ACVR2A","BMP5 - (ACVR1+ACVR2A)","BMP","Secreted Signaling","KEGG: hsa04350	PMID:26893264","Vestibular Supporting Cells -> Hair cells",0.00255051995885743
430,"Vestibular Epithelial Cells","Hair cells","BMP5","ACVR1_ACVR2A",0.159867883117016,2,"BMP5_ACVR1_ACVR2A","BMP5 - (ACVR1+ACVR2A)","BMP","Secreted Signaling","KEGG: hsa04350	PMID:26893264","Vestibular Epithelial Cells -> Hair cells",0.00192050889092148
431,"POM","Hair cells","BMP5","ACVR1_ACVR2A",0.179935938383688,3,"BMP5_ACVR1_ACVR2A","BMP5 - (ACVR1+ACVR2A)","BMP","Secreted Signaling","KEGG: hsa04350	PMID:26893264","POM -> Hair cells",0.0038582812377234
432,"Hair cells","Hair cells","BMP5","ACVR1_ACVR2A",0.18049265582687,3,"BMP5_ACVR1_ACVR2A","BMP5 - (ACVR1+ACVR2A)","BMP","Secreted Signaling","KEGG: hsa04350	PMID:26893264","Hair cells -> Hair cells",0.00392498938540351
433,"Endothelial cells","Hair cells","BMP5","ACVR1_ACVR2A",0.160733267467049,3,"BMP5_ACVR1_ACVR2A","BMP5 - (ACVR1+ACVR2A)","BMP","Secreted Signaling","KEGG: hsa04350	PMID:26893264","Endothelial cells -> Hair cells",0.00198628859237987
434,"Cycling cells","Hair cells","BMP5","ACVR1_ACVR2A",0.186703011637644,3,"BMP5_ACVR1_ACVR2A","BMP5 - (ACVR1+ACVR2A)","BMP","Secreted Signaling","KEGG: hsa04350	PMID:26893264","Cycling cells -> Hair cells",0.00471927545429942
435,"Chondrocytes","Endothelial cells","BMP5","ACVR1_ACVR2A",0.16828464535535,3,"BMP5_ACVR1_ACVR2A","BMP5 - (ACVR1+ACVR2A)","BMP","Secreted Signaling","KEGG: hsa04350	PMID:26893264","Chondrocytes -> Endothelial cells",0.00262594936020404
436,"Mesenchymal cells","Endothelial cells","BMP5","ACVR1_ACVR2A",0.1888530560361,3,"BMP5_ACVR1_ACVR2A","BMP5 - (ACVR1+ACVR2A)","BMP","Secreted Signaling","KEGG: hsa04350	PMID:26893264","Mesenchymal cells -> Endothelial cells",0.00501600163644151
437,"Neuroepithelial cells","Endothelial cells","BMP5","ACVR1_ACVR2A",0.153459430810545,2,"BMP5_ACVR1_ACVR2A","BMP5 - (ACVR1+ACVR2A)","BMP","Secreted Signaling","KEGG: hsa04350	PMID:26893264","Neuroepithelial cells -> Endothelial cells",0.00147901312179989
438,"Melanocytes","Endothelial cells","BMP5","ACVR1_ACVR2A",0.155971552036598,2,"BMP5_ACVR1_ACVR2A","BMP5 - (ACVR1+ACVR2A)","BMP","Secreted Signaling","KEGG: hsa04350	PMID:26893264","Melanocytes -> Endothelial cells",0.00164268104280946
439,"Vestibular Supporting Cells","Endothelial cells","BMP5","ACVR1_ACVR2A",0.167097392340176,3,"BMP5_ACVR1_ACVR2A","BMP5 - (ACVR1+ACVR2A)","BMP","Secreted Signaling","KEGG: hsa04350	PMID:26893264","Vestibular Supporting Cells -> Endothelial cells",0.00251738693557131
440,"Vestibular Epithelial Cells","Endothelial cells","BMP5","ACVR1_ACVR2A",0.159533563544952,3,"BMP5_ACVR1_ACVR2A","BMP5 - (ACVR1+ACVR2A)","BMP","Secreted Signaling","KEGG: hsa04350	PMID:26893264","Vestibular Epithelial Cells -> Endothelial cells",0.00189549844138046
441,"POM","Endothelial cells","BMP5","ACVR1_ACVR2A",0.179516827931485,3,"BMP5_ACVR1_ACVR2A","BMP5 - (ACVR1+ACVR2A)","BMP","Secreted Signaling","KEGG: hsa04350	PMID:26893264","POM -> Endothelial cells",0.00380854363286736
442,"Hair cells","Endothelial cells","BMP5","ACVR1_ACVR2A",0.180070236782007,3,"BMP5_ACVR1_ACVR2A","BMP5 - (ACVR1+ACVR2A)","BMP","Secreted Signaling","KEGG: hsa04350	PMID:26893264","Hair cells -> Endothelial cells",0.00387430650285866
443,"Endothelial cells","Endothelial cells","BMP5","ACVR1_ACVR2A",0.160395409942084,3,"BMP5_ACVR1_ACVR2A","BMP5 - (ACVR1+ACVR2A)","BMP","Secreted Signaling","KEGG: hsa04350	PMID:26893264","Endothelial cells -> Endothelial cells",0.0019604281686877
444,"Cycling cells","Endothelial cells","BMP5","ACVR1_ACVR2A",0.186252212554214,3,"BMP5_ACVR1_ACVR2A","BMP5 - (ACVR1+ACVR2A)","BMP","Secreted Signaling","KEGG: hsa04350	PMID:26893264","Cycling cells -> Endothelial cells",0.00465849085076717
445,"Chondrocytes","Cochlear Medial Duct Floor","BMP5","ACVR1_ACVR2B",0.137233837502362,3,"BMP5_ACVR1_ACVR2B","BMP5 - (ACVR1+ACVR2B)","BMP","Secreted Signaling","KEGG: hsa04350	PMID:26893264","Chondrocytes -> Cochlear Medial Duct Floor",0.0006844926896141
446,"Fibroblasts","Cochlear Medial Duct Floor","BMP5","ACVR1_ACVR2B",0.120279114719036,3,"BMP5_ACVR1_ACVR2B","BMP5 - (ACVR1+ACVR2B)","BMP","Secreted Signaling","KEGG: hsa04350	PMID:26893264","Fibroblasts -> Cochlear Medial Duct Floor",0.000245062973429513
447,"Pericytes","Cochlear Medial Duct Floor","BMP5","ACVR1_ACVR2B",0.119991449715184,3,"BMP5_ACVR1_ACVR2B","BMP5 - (ACVR1+ACVR2B)","BMP","Secreted Signaling","KEGG: hsa04350	PMID:26893264","Pericytes -> Cochlear Medial Duct Floor",0.000240226784488786
448,"Mesenchymal cells","Cochlear Medial Duct Floor","BMP5","ACVR1_ACVR2B",0.150650765768302,3,"BMP5_ACVR1_ACVR2B","BMP5 - (ACVR1+ACVR2B)","BMP","Secreted Signaling","KEGG: hsa04350	PMID:26893264","Mesenchymal cells -> Cochlear Medial Duct Floor",0.00130981590534483
449,"Neuroepithelial cells","Cochlear Medial Duct Floor","BMP5","ACVR1_ACVR2B",0.12719814499813,3,"BMP5_ACVR1_ACVR2B","BMP5 - (ACVR1+ACVR2B)","BMP","Secreted Signaling","KEGG: hsa04350	PMID:26893264","Neuroepithelial cells -> Cochlear Medial Duct Floor",0.000385199232405011
450,"Keratinocytes","Cochlear Medial Duct Floor","BMP5","ACVR1_ACVR2B",0.111773021560134,3,"BMP5_ACVR1_ACVR2B","BMP5 - (ACVR1+ACVR2B)","BMP","Secreted Signaling","KEGG: hsa04350	PMID:26893264","Keratinocytes -> Cochlear Medial Duct Floor",0.000130165641178277
451,"Melanocytes","Cochlear Medial Duct Floor","BMP5","ACVR1_ACVR2B",0.128921235937466,3,"BMP5_ACVR1_ACVR2B","BMP5 - (ACVR1+ACVR2B)","BMP","Secreted Signaling","KEGG: hsa04350	PMID:26893264","Melanocytes -> Cochlear Medial Duct Floor",0.000427877332843886
452,"Vestibular Supporting Cells","Cochlear Medial Duct Floor","BMP5","ACVR1_ACVR2B",0.136441765577347,3,"BMP5_ACVR1_ACVR2B","BMP5 - (ACVR1+ACVR2B)","BMP","Secreted Signaling","KEGG: hsa04350	PMID:26893264","Vestibular Supporting Cells -> Cochlear Medial Duct Floor",0.000656141478539912
453,"Vestibular Epithelial Cells","Cochlear Medial Duct Floor","BMP5","ACVR1_ACVR2B",0.131348489969598,3,"BMP5_ACVR1_ACVR2B","BMP5 - (ACVR1+ACVR2B)","BMP","Secreted Signaling","KEGG: hsa04350	PMID:26893264","Vestibular Epithelial Cells -> Cochlear Medial Duct Floor",0.000493822422242118
454,"POM","Cochlear Medial Duct Floor","BMP5","ACVR1_ACVR2B",0.144640785052597,3,"BMP5_ACVR1_ACVR2B","BMP5 - (ACVR1+ACVR2B)","BMP","Secreted Signaling","KEGG: hsa04350	PMID:26893264","POM -> Cochlear Medial Duct Floor",0.000994093502075935
455,"Hair cells","Cochlear Medial Duct Floor","BMP5","ACVR1_ACVR2B",0.14499327106859,3,"BMP5_ACVR1_ACVR2B","BMP5 - (ACVR1+ACVR2B)","BMP","Secreted Signaling","KEGG: hsa04350	PMID:26893264","Hair cells -> Cochlear Medial Duct Floor",0.00101094293637559
456,"Endothelial cells","Cochlear Medial Duct Floor","BMP5","ACVR1_ACVR2B",0.131932989561183,3,"BMP5_ACVR1_ACVR2B","BMP5 - (ACVR1+ACVR2B)","BMP","Secreted Signaling","KEGG: hsa04350	PMID:26893264","Endothelial cells -> Cochlear Medial Duct Floor",0.000510762730677195
457,"Cycling cells","Cochlear Medial Duct Floor","BMP5","ACVR1_ACVR2B",0.148985208433039,3,"BMP5_ACVR1_ACVR2B","BMP5 - (ACVR1+ACVR2B)","BMP","Secreted Signaling","KEGG: hsa04350	PMID:26893264","Cycling cells -> Cochlear Medial Duct Floor",0.00121613714399261
458,"Chondrocytes","Hair cells","BMP5","ACVR1_ACVR2B",0.148779534928239,3,"BMP5_ACVR1_ACVR2B","BMP5 - (ACVR1+ACVR2B)","BMP","Secreted Signaling","KEGG: hsa04350	PMID:26893264","Chondrocytes -> Hair cells",0.00120490503669475
459,"Fibroblasts","Hair cells","BMP5","ACVR1_ACVR2B",0.129062890469037,3,"BMP5_ACVR1_ACVR2B","BMP5 - (ACVR1+ACVR2B)","BMP","Secreted Signaling","KEGG: hsa04350	PMID:26893264","Fibroblasts -> Hair cells",0.000431535587081002
460,"Pericytes","Hair cells","BMP5","ACVR1_ACVR2B",0.128731824237519,3,"BMP5_ACVR1_ACVR2B","BMP5 - (ACVR1+ACVR2B)","BMP","Secreted Signaling","KEGG: hsa04350	PMID:26893264","Pericytes -> Hair cells",0.000423021767837526
461,"Mesenchymal cells","Hair cells","BMP5","ACVR1_ACVR2B",0.164665739515229,3,"BMP5_ACVR1_ACVR2B","BMP5 - (ACVR1+ACVR2B)","BMP","Secreted Signaling","KEGG: hsa04350	PMID:26893264","Mesenchymal cells -> Hair cells",0.00230446049779836
462,"Neuroepithelial cells","Hair cells","BMP5","ACVR1_ACVR2B",0.137060957478144,3,"BMP5_ACVR1_ACVR2B","BMP5 - (ACVR1+ACVR2B)","BMP","Secreted Signaling","KEGG: hsa04350	PMID:26893264","Neuroepithelial cells -> Hair cells",0.000678230238400381
463,"Keratinocytes","Hair cells","BMP5","ACVR1_ACVR2B",0.119320846670698,3,"BMP5_ACVR1_ACVR2B","BMP5 - (ACVR1+ACVR2B)","BMP","Secreted Signaling","KEGG: hsa04350	PMID:26893264","Keratinocytes -> Hair cells",0.000229234466982404
464,"Melanocytes","Hair cells","BMP5","ACVR1_ACVR2B",0.139063041069423,3,"BMP5_ACVR1_ACVR2B","BMP5 - (ACVR1+ACVR2B)","BMP","Secreted Signaling","KEGG: hsa04350	PMID:26893264","Melanocytes -> Hair cells",0.000753348021479972
465,"Vestibular Supporting Cells","Hair cells","BMP5","ACVR1_ACVR2B",0.147849545547843,3,"BMP5_ACVR1_ACVR2B","BMP5 - (ACVR1+ACVR2B)","BMP","Secreted Signaling","KEGG: hsa04350	PMID:26893264","Vestibular Supporting Cells -> Hair cells",0.00115502584536588
466,"Vestibular Epithelial Cells","Hair cells","BMP5","ACVR1_ACVR2B",0.141890292634936,3,"BMP5_ACVR1_ACVR2B","BMP5 - (ACVR1+ACVR2B)","BMP","Secreted Signaling","KEGG: hsa04350	PMID:26893264","Vestibular Epithelial Cells -> Hair cells",0.000869407613809625
467,"POM","Hair cells","BMP5","ACVR1_ACVR2B",0.15751516029934,3,"BMP5_ACVR1_ACVR2B","BMP5 - (ACVR1+ACVR2B)","BMP","Secreted Signaling","KEGG: hsa04350	PMID:26893264","POM -> Hair cells",0.00174920258666939
468,"Hair cells","Hair cells","BMP5","ACVR1_ACVR2B",0.157935555090731,3,"BMP5_ACVR1_ACVR2B","BMP5 - (ACVR1+ACVR2B)","BMP","Secreted Signaling","KEGG: hsa04350	PMID:26893264","Hair cells -> Hair cells",0.00177901312750629
469,"Endothelial cells","Hair cells","BMP5","ACVR1_ACVR2B",0.142572337358883,3,"BMP5_ACVR1_ACVR2B","BMP5 - (ACVR1+ACVR2B)","BMP","Secreted Signaling","KEGG: hsa04350	PMID:26893264","Endothelial cells -> Hair cells",0.000899219541330917
470,"Cycling cells","Hair cells","BMP5","ACVR1_ACVR2B",0.162679973506149,3,"BMP5_ACVR1_ACVR2B","BMP5 - (ACVR1+ACVR2B)","BMP","Secreted Signaling","KEGG: hsa04350	PMID:26893264","Cycling cells -> Hair cells",0.00213981023480979
471,"Chondrocytes","Pericytes","BMP5","ACVR1_BMPR2",0.184804884072484,3,"BMP5_ACVR1_BMPR2","BMP5 - (ACVR1+BMPR2)","BMP","Secreted Signaling","KEGG: hsa04350	PMID:26893264","Chondrocytes -> Pericytes",0.00446666871923877
472,"Mesenchymal cells","Pericytes","BMP5","ACVR1_BMPR2",0.209831692186649,3,"BMP5_ACVR1_BMPR2","BMP5 - (ACVR1+BMPR2)","BMP","Secreted Signaling","KEGG: hsa04350	PMID:26893264","Mesenchymal cells -> Pericytes",0.00851671712075084
473,"Neuroepithelial cells","Pericytes","BMP5","ACVR1_BMPR2",0.16710354023174,2,"BMP5_ACVR1_BMPR2","BMP5 - (ACVR1+BMPR2)","BMP","Secreted Signaling","KEGG: hsa04350	PMID:26893264","Neuroepithelial cells -> Pericytes",0.00251794126592621
474,"Melanocytes","Pericytes","BMP5","ACVR1_BMPR2",0.170082990927918,2,"BMP5_ACVR1_BMPR2","BMP5 - (ACVR1+BMPR2)","BMP","Secreted Signaling","KEGG: hsa04350	PMID:26893264","Melanocytes -> Pericytes",0.00279623143626469
475,"Vestibular Supporting Cells","Pericytes","BMP5","ACVR1_BMPR2",0.183376834724987,3,"BMP5_ACVR1_BMPR2","BMP5 - (ACVR1+BMPR2)","BMP","Secreted Signaling","KEGG: hsa04350	PMID:26893264","Vestibular Supporting Cells -> Pericytes",0.00428235791959528
476,"Vestibular Epithelial Cells","Pericytes","BMP5","ACVR1_BMPR2",0.174321668372426,2,"BMP5_ACVR1_BMPR2","BMP5 - (ACVR1+BMPR2)","BMP","Secreted Signaling","KEGG: hsa04350	PMID:26893264","Vestibular Epithelial Cells -> Pericytes",0.00322597029148677
477,"POM","Pericytes","BMP5","ACVR1_BMPR2",0.19838593910317,3,"BMP5_ACVR1_BMPR2","BMP5 - (ACVR1+BMPR2)","BMP","Secreted Signaling","KEGG: hsa04350	PMID:26893264","POM -> Pericytes",0.00646934882408179
478,"Hair cells","Pericytes","BMP5","ACVR1_BMPR2",0.199074592206834,3,"BMP5_ACVR1_BMPR2","BMP5 - (ACVR1+BMPR2)","BMP","Secreted Signaling","KEGG: hsa04350	PMID:26893264","Hair cells -> Pericytes",0.00658314463407565
479,"Endothelial cells","Pericytes","BMP5","ACVR1_BMPR2",0.175349707142939,3,"BMP5_ACVR1_BMPR2","BMP5 - (ACVR1+BMPR2)","BMP","Secreted Signaling","KEGG: hsa04350	PMID:26893264","Endothelial cells -> Pericytes",0.00333631131519816
480,"Cycling cells","Pericytes","BMP5","ACVR1_BMPR2",0.206637336449651,3,"BMP5_ACVR1_BMPR2","BMP5 - (ACVR1+BMPR2)","BMP","Secreted Signaling","KEGG: hsa04350	PMID:26893264","Cycling cells -> Pericytes",0.0079118275055123
481,"Chondrocytes","Mesenchymal cells","BMP5","ACVR1_BMPR2",0.182647364439971,3,"BMP5_ACVR1_BMPR2","BMP5 - (ACVR1+BMPR2)","BMP","Secreted Signaling","KEGG: hsa04350	PMID:26893264","Chondrocytes -> Mesenchymal cells",0.00419009825062834
482,"Fibroblasts","Mesenchymal cells","BMP5","ACVR1_BMPR2",0.153846488023884,3,"BMP5_ACVR1_BMPR2","BMP5 - (ACVR1+BMPR2)","BMP","Secreted Signaling","KEGG: hsa04350	PMID:26893264","Fibroblasts -> Mesenchymal cells",0.00150346042015298
483,"Pericytes","Mesenchymal cells","BMP5","ACVR1_BMPR2",0.153376965079526,3,"BMP5_ACVR1_BMPR2","BMP5 - (ACVR1+BMPR2)","BMP","Secreted Signaling","KEGG: hsa04350	PMID:26893264","Pericytes -> Mesenchymal cells",0.00147384025574527
484,"Mesenchymal cells","Mesenchymal cells","BMP5","ACVR1_BMPR2",0.207070769972654,3,"BMP5_ACVR1_BMPR2","BMP5 - (ACVR1+BMPR2)","BMP","Secreted Signaling","KEGG: hsa04350	PMID:26893264","Mesenchymal cells -> Mesenchymal cells",0.00799237892521661
485,"Neuroepithelial cells","Mesenchymal cells","BMP5","ACVR1_BMPR2",0.1653326163714,3,"BMP5_ACVR1_BMPR2","BMP5 - (ACVR1+BMPR2)","BMP","Secreted Signaling","KEGG: hsa04350	PMID:26893264","Neuroepithelial cells -> Mesenchymal cells",0.00236160613558996
486,"Keratinocytes","Mesenchymal cells","BMP5","ACVR1_BMPR2",0.140212017024854,3,"BMP5_ACVR1_BMPR2","BMP5 - (ACVR1+BMPR2)","BMP","Secreted Signaling","KEGG: hsa04350	PMID:26893264","Keratinocytes -> Mesenchymal cells",0.000799074556264993
487,"Melanocytes","Mesenchymal cells","BMP5","ACVR1_BMPR2",0.168249431131932,3,"BMP5_ACVR1_BMPR2","BMP5 - (ACVR1+BMPR2)","BMP","Secreted Signaling","KEGG: hsa04350	PMID:26893264","Melanocytes -> Mesenchymal cells",0.00262268546410716
488,"Vestibular Supporting Cells","Mesenchymal cells","BMP5","ACVR1_BMPR2",0.181251776038539,3,"BMP5_ACVR1_BMPR2","BMP5 - (ACVR1+BMPR2)","BMP","Secreted Signaling","KEGG: hsa04350	PMID:26893264","Vestibular Supporting Cells -> Mesenchymal cells",0.00401713098161662
489,"Vestibular Epithelial Cells","Mesenchymal cells","BMP5","ACVR1_BMPR2",0.172397283980938,3,"BMP5_ACVR1_BMPR2","BMP5 - (ACVR1+BMPR2)","BMP","Secreted Signaling","KEGG: hsa04350	PMID:26893264","Vestibular Epithelial Cells -> Mesenchymal cells",0.00302587364762526
490,"POM","Mesenchymal cells","BMP5","ACVR1_BMPR2",0.195912782403884,3,"BMP5_ACVR1_BMPR2","BMP5 - (ACVR1+BMPR2)","BMP","Secreted Signaling","KEGG: hsa04350	PMID:26893264","POM -> Mesenchymal cells",0.00607051294438261
491,"Hair cells","Mesenchymal cells","BMP5","ACVR1_BMPR2",0.196581785221115,3,"BMP5_ACVR1_BMPR2","BMP5 - (ACVR1+BMPR2)","BMP","Secreted Signaling","KEGG: hsa04350	PMID:26893264","Hair cells -> Mesenchymal cells",0.00617688432312773
492,"Endothelial cells","Mesenchymal cells","BMP5","ACVR1_BMPR2",0.17340299306729,3,"BMP5_ACVR1_BMPR2","BMP5 - (ACVR1+BMPR2)","BMP","Secreted Signaling","KEGG: hsa04350	PMID:26893264","Endothelial cells -> Mesenchymal cells",0.0031294026339705
493,"Cycling cells","Mesenchymal cells","BMP5","ACVR1_BMPR2",0.20395696164253,3,"BMP5_ACVR1_BMPR2","BMP5 - (ACVR1+BMPR2)","BMP","Secreted Signaling","KEGG: hsa04350	PMID:26893264","Cycling cells -> Mesenchymal cells",0.00742431257788316
494,"Mesenchymal cells","Skeletal myocytes","BMP5","ACVR1_BMPR2",0.189739980039699,3,"BMP5_ACVR1_BMPR2","BMP5 - (ACVR1+BMPR2)","BMP","Secreted Signaling","KEGG: hsa04350	PMID:26893264","Mesenchymal cells -> Skeletal myocytes",0.00514170504139668
495,"POM","Skeletal myocytes","BMP5","ACVR1_BMPR2",0.180318508819336,3,"BMP5_ACVR1_BMPR2","BMP5 - (ACVR1+BMPR2)","BMP","Secreted Signaling","KEGG: hsa04350	PMID:26893264","POM -> Skeletal myocytes",0.00390404376282813
496,"Hair cells","Skeletal myocytes","BMP5","ACVR1_BMPR2",0.180877225946454,2,"BMP5_ACVR1_BMPR2","BMP5 - (ACVR1+BMPR2)","BMP","Secreted Signaling","KEGG: hsa04350	PMID:26893264","Hair cells -> Skeletal myocytes",0.00397149774563347
497,"Cycling cells","Skeletal myocytes","BMP5","ACVR1_BMPR2",0.187115135200094,3,"BMP5_ACVR1_BMPR2","BMP5 - (ACVR1+BMPR2)","BMP","Secreted Signaling","KEGG: hsa04350	PMID:26893264","Cycling cells -> Skeletal myocytes",0.00477527786336327
498,"Chondrocytes","Melanocytes","BMP5","ACVR1_BMPR2",0.18265977368425,3,"BMP5_ACVR1_BMPR2","BMP5 - (ACVR1+BMPR2)","BMP","Secreted Signaling","KEGG: hsa04350	PMID:26893264","Chondrocytes -> Melanocytes",0.00419165706351193
499,"Mesenchymal cells","Melanocytes","BMP5","ACVR1_BMPR2",0.207086659032055,3,"BMP5_ACVR1_BMPR2","BMP5 - (ACVR1+BMPR2)","BMP","Secreted Signaling","KEGG: hsa04350	PMID:26893264","Mesenchymal cells -> Melanocytes",0.00799534091664487
500,"Vestibular Supporting Cells","Melanocytes","BMP5","ACVR1_BMPR2",0.181263998488775,2,"BMP5_ACVR1_BMPR2","BMP5 - (ACVR1+BMPR2)","BMP","Secreted Signaling","KEGG: hsa04350	PMID:26893264","Vestibular Supporting Cells -> Melanocytes",0.00401862570637725
501,"POM","Melanocytes","BMP5","ACVR1_BMPR2",0.195927018204755,3,"BMP5_ACVR1_BMPR2","BMP5 - (ACVR1+BMPR2)","BMP","Secreted Signaling","KEGG: hsa04350	PMID:26893264","POM -> Melanocytes",0.00607276474912173
502,"Hair cells","Melanocytes","BMP5","ACVR1_BMPR2",0.196596128077853,3,"BMP5_ACVR1_BMPR2","BMP5 - (ACVR1+BMPR2)","BMP","Secreted Signaling","KEGG: hsa04350	PMID:26893264","Hair cells -> Melanocytes",0.00617917713005158
503,"Cycling cells","Melanocytes","BMP5","ACVR1_BMPR2",0.203972385245865,3,"BMP5_ACVR1_BMPR2","BMP5 - (ACVR1+BMPR2)","BMP","Secreted Signaling","KEGG: hsa04350	PMID:26893264","Cycling cells -> Melanocytes",0.00742706561899193
504,"Chondrocytes","Vestibular Supporting Cells","BMP5","ACVR1_BMPR2",0.196592779617539,3,"BMP5_ACVR1_BMPR2","BMP5 - (ACVR1+BMPR2)","BMP","Secreted Signaling","KEGG: hsa04350	PMID:26893264","Chondrocytes -> Vestibular Supporting Cells",0.00617864180882484
505,"Mesenchymal cells","Vestibular Supporting Cells","BMP5","ACVR1_BMPR2",0.225088196279,3,"BMP5_ACVR1_BMPR2","BMP5 - (ACVR1+BMPR2)","BMP","Secreted Signaling","KEGG: hsa04350	PMID:26893264","Mesenchymal cells -> Vestibular Supporting Cells",0.0117640974056294
506,"Melanocytes","Vestibular Supporting Cells","BMP5","ACVR1_BMPR2",0.180036315507026,3,"BMP5_ACVR1_BMPR2","BMP5 - (ACVR1+BMPR2)","BMP","Secreted Signaling","KEGG: hsa04350	PMID:26893264","Melanocytes -> Vestibular Supporting Cells",0.0038702548063952
507,"Vestibular Supporting Cells","Vestibular Supporting Cells","BMP5","ACVR1_BMPR2",0.194980021413906,3,"BMP5_ACVR1_BMPR2","BMP5 - (ACVR1+BMPR2)","BMP","Secreted Signaling","KEGG: hsa04350	PMID:26893264","Vestibular Supporting Cells -> Vestibular Supporting Cells",0.00592407579174035
508,"Vestibular Epithelial Cells","Vestibular Supporting Cells","BMP5","ACVR1_BMPR2",0.184787340475494,2,"BMP5_ACVR1_BMPR2","BMP5 - (ACVR1+BMPR2)","BMP","Secreted Signaling","KEGG: hsa04350	PMID:26893264","Vestibular Epithelial Cells -> Vestibular Supporting Cells",0.00446437465710746
509,"POM","Vestibular Supporting Cells","BMP5","ACVR1_BMPR2",0.21198494427128,3,"BMP5_ACVR1_BMPR2","BMP5 - (ACVR1+BMPR2)","BMP","Secreted Signaling","KEGG: hsa04350	PMID:26893264","POM -> Vestibular Supporting Cells",0.00893913773661573
510,"Hair cells","Vestibular Supporting Cells","BMP5","ACVR1_BMPR2",0.212782854981474,3,"BMP5_ACVR1_BMPR2","BMP5 - (ACVR1+BMPR2)","BMP","Secreted Signaling","KEGG: hsa04350	PMID:26893264","Hair cells -> Vestibular Supporting Cells",0.00909867242830692
511,"Endothelial cells","Vestibular Supporting Cells","BMP5","ACVR1_BMPR2",0.185941581106973,3,"BMP5_ACVR1_BMPR2","BMP5 - (ACVR1+BMPR2)","BMP","Secreted Signaling","KEGG: hsa04350	PMID:26893264","Endothelial cells -> Vestibular Supporting Cells",0.00461689342418271
512,"Cycling cells","Vestibular Supporting Cells","BMP5","ACVR1_BMPR2",0.221427001183551,3,"BMP5_ACVR1_BMPR2","BMP5 - (ACVR1+BMPR2)","BMP","Secreted Signaling","KEGG: hsa04350	PMID:26893264","Cycling cells -> Vestibular Supporting Cells",0.0109309063367757
513,"Mesenchymal cells","Vestibular Epithelial Cells","BMP5","ACVR1_BMPR2",0.195620089692753,3,"BMP5_ACVR1_BMPR2","BMP5 - (ACVR1+BMPR2)","BMP","Secreted Signaling","KEGG: hsa04350	PMID:26893264","Mesenchymal cells -> Vestibular Epithelial Cells",0.00602432764923109
514,"POM","Vestibular Epithelial Cells","BMP5","ACVR1_BMPR2",0.185624490275067,3,"BMP5_ACVR1_BMPR2","BMP5 - (ACVR1+BMPR2)","BMP","Secreted Signaling","KEGG: hsa04350	PMID:26893264","POM -> Vestibular Epithelial Cells",0.00457467244072434
515,"Hair cells","Vestibular Epithelial Cells","BMP5","ACVR1_BMPR2",0.186219207421717,2,"BMP5_ACVR1_BMPR2","BMP5 - (ACVR1+BMPR2)","BMP","Secreted Signaling","KEGG: hsa04350	PMID:26893264","Hair cells -> Vestibular Epithelial Cells",0.0046540599278847
516,"Cycling cells","Vestibular Epithelial Cells","BMP5","ACVR1_BMPR2",0.192833580908123,3,"BMP5_ACVR1_BMPR2","BMP5 - (ACVR1+BMPR2)","BMP","Secreted Signaling","KEGG: hsa04350	PMID:26893264","Cycling cells -> Vestibular Epithelial Cells",0.00559535352923415
517,"Mesenchymal cells","Cochlear Medial Duct Floor","BMP5","ACVR1_BMPR2",0.198847727389522,3,"BMP5_ACVR1_BMPR2","BMP5 - (ACVR1+BMPR2)","BMP","Secreted Signaling","KEGG: hsa04350	PMID:26893264","Mesenchymal cells -> Cochlear Medial Duct Floor",0.00654552451180965
518,"POM","Cochlear Medial Duct Floor","BMP5","ACVR1_BMPR2",0.188530383537529,2,"BMP5_ACVR1_BMPR2","BMP5 - (ACVR1+BMPR2)","BMP","Secreted Signaling","KEGG: hsa04350	PMID:26893264","POM -> Cochlear Medial Duct Floor",0.00497074859180135
519,"Cycling cells","Cochlear Medial Duct Floor","BMP5","ACVR1_BMPR2",0.195970618394596,3,"BMP5_ACVR1_BMPR2","BMP5 - (ACVR1+BMPR2)","BMP","Secreted Signaling","KEGG: hsa04350	PMID:26893264","Cycling cells -> Cochlear Medial Duct Floor",0.0060796645435035
520,"Mesenchymal cells","Cochlear Lateral Duct Floor","BMP5","ACVR1_BMPR2",0.197013052543351,3,"BMP5_ACVR1_BMPR2","BMP5 - (ACVR1+BMPR2)","BMP","Secreted Signaling","KEGG: hsa04350	PMID:26893264","Mesenchymal cells -> Cochlear Lateral Duct Floor",0.00624605117744411
521,"POM","Cochlear Lateral Duct Floor","BMP5","ACVR1_BMPR2",0.186879168278257,2,"BMP5_ACVR1_BMPR2","BMP5 - (ACVR1+BMPR2)","BMP","Secreted Signaling","KEGG: hsa04350	PMID:26893264","POM -> Cochlear Lateral Duct Floor",0.00474316230643813
522,"Hair cells","Cochlear Lateral Duct Floor","BMP5","ACVR1_BMPR2",0.187482622646267,2,"BMP5_ACVR1_BMPR2","BMP5 - (ACVR1+BMPR2)","BMP","Secreted Signaling","KEGG: hsa04350	PMID:26893264","Hair cells -> Cochlear Lateral Duct Floor",0.00482556395903069
523,"Cycling cells","Cochlear Lateral Duct Floor","BMP5","ACVR1_BMPR2",0.194187603990648,3,"BMP5_ACVR1_BMPR2","BMP5 - (ACVR1+BMPR2)","BMP","Secreted Signaling","KEGG: hsa04350	PMID:26893264","Cycling cells -> Cochlear Lateral Duct Floor",0.00580138094560846
524,"Chondrocytes","POM","BMP5","ACVR1_BMPR2",0.1889187528275,3,"BMP5_ACVR1_BMPR2","BMP5 - (ACVR1+BMPR2)","BMP","Secreted Signaling","KEGG: hsa04350	PMID:26893264","Chondrocytes -> POM",0.00502524654575659
525,"Mesenchymal cells","POM","BMP5","ACVR1_BMPR2",0.215098126121956,3,"BMP5_ACVR1_BMPR2","BMP5 - (ACVR1+BMPR2)","BMP","Secreted Signaling","KEGG: hsa04350	PMID:26893264","Mesenchymal cells -> POM",0.0095707762326797
526,"Neuroepithelial cells","POM","BMP5","ACVR1_BMPR2",0.170475979321862,2,"BMP5_ACVR1_BMPR2","BMP5 - (ACVR1+BMPR2)","BMP","Secreted Signaling","KEGG: hsa04350	PMID:26893264","Neuroepithelial cells -> POM",0.00283438852375624
527,"Melanocytes","POM","BMP5","ACVR1_BMPR2",0.173575640951838,3,"BMP5_ACVR1_BMPR2","BMP5 - (ACVR1+BMPR2)","BMP","Secreted Signaling","KEGG: hsa04350	PMID:26893264","Melanocytes -> POM",0.00314740474804306
528,"Vestibular Supporting Cells","POM","BMP5","ACVR1_BMPR2",0.18742851081827,3,"BMP5_ACVR1_BMPR2","BMP5 - (ACVR1+BMPR2)","BMP","Secreted Signaling","KEGG: hsa04350	PMID:26893264","Vestibular Supporting Cells -> POM",0.00481813874011235
529,"Vestibular Epithelial Cells","POM","BMP5","ACVR1_BMPR2",0.177988584596569,3,"BMP5_ACVR1_BMPR2","BMP5 - (ACVR1+BMPR2)","BMP","Secreted Signaling","KEGG: hsa04350	PMID:26893264","Vestibular Epithelial Cells -> POM",0.00363067085075207
530,"POM","POM","BMP5","ACVR1_BMPR2",0.203098372997883,3,"BMP5_ACVR1_BMPR2","BMP5 - (ACVR1+BMPR2)","BMP","Secreted Signaling","KEGG: hsa04350	PMID:26893264","POM -> POM",0.0072720113743057
531,"Hair cells","POM","BMP5","ACVR1_BMPR2",0.203828582707853,3,"BMP5_ACVR1_BMPR2","BMP5 - (ACVR1+BMPR2)","BMP","Secreted Signaling","KEGG: hsa04350	PMID:26893264","Hair cells -> POM",0.0074014209857461
532,"Endothelial cells","POM","BMP5","ACVR1_BMPR2",0.179059457567799,3,"BMP5_ACVR1_BMPR2","BMP5 - (ACVR1+BMPR2)","BMP","Secreted Signaling","KEGG: hsa04350	PMID:26893264","Endothelial cells -> POM",0.00375473667192878
533,"Cycling cells","POM","BMP5","ACVR1_BMPR2",0.211750379663207,3,"BMP5_ACVR1_BMPR2","BMP5 - (ACVR1+BMPR2)","BMP","Secreted Signaling","KEGG: hsa04350	PMID:26893264","Cycling cells -> POM",0.00889254752575528
534,"Chondrocytes","Hair cells","BMP5","ACVR1_BMPR2",0.190609641713296,3,"BMP5_ACVR1_BMPR2","BMP5 - (ACVR1+BMPR2)","BMP","Secreted Signaling","KEGG: hsa04350	PMID:26893264","Chondrocytes -> Hair cells",0.00526684206060862
535,"Mesenchymal cells","Hair cells","BMP5","ACVR1_BMPR2",0.217309786299526,3,"BMP5_ACVR1_BMPR2","BMP5 - (ACVR1+BMPR2)","BMP","Secreted Signaling","KEGG: hsa04350	PMID:26893264","Mesenchymal cells -> Hair cells",0.0100345055653805
536,"Vestibular Supporting Cells","Hair cells","BMP5","ACVR1_BMPR2",0.189092126359507,3,"BMP5_ACVR1_BMPR2","BMP5 - (ACVR1+BMPR2)","BMP","Secreted Signaling","KEGG: hsa04350	PMID:26893264","Vestibular Supporting Cells -> Hair cells",0.00504969469314692
537,"POM","Hair cells","BMP5","ACVR1_BMPR2",0.205065418443476,3,"BMP5_ACVR1_BMPR2","BMP5 - (ACVR1+BMPR2)","BMP","Secreted Signaling","KEGG: hsa04350	PMID:26893264","POM -> Hair cells",0.00762370641270709
538,"Hair cells","Hair cells","BMP5","ACVR1_BMPR2",0.205807192594794,2,"BMP5_ACVR1_BMPR2","BMP5 - (ACVR1+BMPR2)","BMP","Secreted Signaling","KEGG: hsa04350	PMID:26893264","Hair cells -> Hair cells",0.00775888473120143
539,"Cycling cells","Hair cells","BMP5","ACVR1_BMPR2",0.213890938193768,3,"BMP5_ACVR1_BMPR2","BMP5 - (ACVR1+BMPR2)","BMP","Secreted Signaling","KEGG: hsa04350	PMID:26893264","Cycling cells -> Hair cells",0.00932291546849973
540,"Chondrocytes","Endothelial cells","BMP5","ACVR1_BMPR2",0.206943124814975,3,"BMP5_ACVR1_BMPR2","BMP5 - (ACVR1+BMPR2)","BMP","Secreted Signaling","KEGG: hsa04350	PMID:26893264","Chondrocytes -> Endothelial cells",0.00796860702264631
541,"Mesenchymal cells","Endothelial cells","BMP5","ACVR1_BMPR2",0.238668120713483,3,"BMP5_ACVR1_BMPR2","BMP5 - (ACVR1+BMPR2)","BMP","Secreted Signaling","KEGG: hsa04350	PMID:26893264","Mesenchymal cells -> Endothelial cells",0.0151475177168596
542,"Neuroepithelial cells","Endothelial cells","BMP5","ACVR1_BMPR2",0.185049118684768,3,"BMP5_ACVR1_BMPR2","BMP5 - (ACVR1+BMPR2)","BMP","Secreted Signaling","KEGG: hsa04350	PMID:26893264","Neuroepithelial cells -> Endothelial cells",0.0044986828880229
543,"Melanocytes","Endothelial cells","BMP5","ACVR1_BMPR2",0.188702367396102,3,"BMP5_ACVR1_BMPR2","BMP5 - (ACVR1+BMPR2)","BMP","Secreted Signaling","KEGG: hsa04350	PMID:26893264","Melanocytes -> Endothelial cells",0.00499483660350252
544,"Vestibular Supporting Cells","Endothelial cells","BMP5","ACVR1_BMPR2",0.205159972122038,3,"BMP5_ACVR1_BMPR2","BMP5 - (ACVR1+BMPR2)","BMP","Secreted Signaling","KEGG: hsa04350	PMID:26893264","Vestibular Supporting Cells -> Endothelial cells",0.00764085971161896
545,"Vestibular Epithelial Cells","Endothelial cells","BMP5","ACVR1_BMPR2",0.193921903263682,3,"BMP5_ACVR1_BMPR2","BMP5 - (ACVR1+BMPR2)","BMP","Secreted Signaling","KEGG: hsa04350	PMID:26893264","Vestibular Epithelial Cells -> Endothelial cells",0.00576059180842168
546,"POM","Endothelial cells","BMP5","ACVR1_BMPR2",0.224007114552033,3,"BMP5_ACVR1_BMPR2","BMP5 - (ACVR1+BMPR2)","BMP","Secreted Signaling","KEGG: hsa04350	PMID:26893264","POM -> Endothelial cells",0.0115145488379363
547,"Hair cells","Endothelial cells","BMP5","ACVR1_BMPR2",0.224912752733077,3,"BMP5_ACVR1_BMPR2","BMP5 - (ACVR1+BMPR2)","BMP","Secreted Signaling","KEGG: hsa04350	PMID:26893264","Hair cells -> Endothelial cells",0.0117233990472662
548,"Endothelial cells","Endothelial cells","BMP5","ACVR1_BMPR2",0.195191777081221,3,"BMP5_ACVR1_BMPR2","BMP5 - (ACVR1+BMPR2)","BMP","Secreted Signaling","KEGG: hsa04350	PMID:26893264","Endothelial cells -> Endothelial cells",0.00595712893560562
549,"Cycling cells","Endothelial cells","BMP5","ACVR1_BMPR2",0.23456920634872,3,"BMP5_ACVR1_BMPR2","BMP5 - (ACVR1+BMPR2)","BMP","Secreted Signaling","KEGG: hsa04350	PMID:26893264","Cycling cells -> Endothelial cells",0.0140781099319332
550,"Chondrocytes","Fibroblasts","BMP5","BMPR1A_ACVR2A",0.18281767331499,3,"BMP5_BMPR1A_ACVR2A","BMP5 - (BMPR1A+ACVR2A)","BMP","Secreted Signaling","KEGG: hsa04350	PMID:26893264","Chondrocytes -> Fibroblasts",0.00421152409330584
551,"Mesenchymal cells","Fibroblasts","BMP5","BMPR1A_ACVR2A",0.207282750425824,3,"BMP5_BMPR1A_ACVR2A","BMP5 - (BMPR1A+ACVR2A)","BMP","Secreted Signaling","KEGG: hsa04350	PMID:26893264","Mesenchymal cells -> Fibroblasts",0.00803194862821971
552,"Vestibular Supporting Cells","Fibroblasts","BMP5","BMPR1A_ACVR2A",0.181419733166488,3,"BMP5_BMPR1A_ACVR2A","BMP5 - (BMPR1A+ACVR2A)","BMP","Secreted Signaling","KEGG: hsa04350	PMID:26893264","Vestibular Supporting Cells -> Fibroblasts",0.00403770206897626
553,"Vestibular Epithelial Cells","Fibroblasts","BMP5","BMPR1A_ACVR2A",0.172550480287075,2,"BMP5_BMPR1A_ACVR2A","BMP5 - (BMPR1A+ACVR2A)","BMP","Secreted Signaling","KEGG: hsa04350	PMID:26893264","Vestibular Epithelial Cells -> Fibroblasts",0.00304149689340002
554,"POM","Fibroblasts","BMP5","BMPR1A_ACVR2A",0.196104008194874,3,"BMP5_BMPR1A_ACVR2A","BMP5 - (BMPR1A+ACVR2A)","BMP","Secreted Signaling","KEGG: hsa04350	PMID:26893264","POM -> Fibroblasts",0.00610080326541841
555,"Hair cells","Fibroblasts","BMP5","BMPR1A_ACVR2A",0.196775421681968,3,"BMP5_BMPR1A_ACVR2A","BMP5 - (BMPR1A+ACVR2A)","BMP","Secreted Signaling","KEGG: hsa04350	PMID:26893264","Hair cells -> Fibroblasts",0.00620788205561569
556,"Endothelial cells","Fibroblasts","BMP5","BMPR1A_ACVR2A",0.173557850142128,3,"BMP5_BMPR1A_ACVR2A","BMP5 - (BMPR1A+ACVR2A)","BMP","Secreted Signaling","KEGG: hsa04350	PMID:26893264","Endothelial cells -> Fibroblasts",0.0031455465712199
557,"Cycling cells","Fibroblasts","BMP5","BMPR1A_ACVR2A",0.204163618517644,3,"BMP5_BMPR1A_ACVR2A","BMP5 - (BMPR1A+ACVR2A)","BMP","Secreted Signaling","KEGG: hsa04350	PMID:26893264","Cycling cells -> Fibroblasts",0.00746125006422972
558,"Chondrocytes","Pericytes","BMP5","BMPR1A_ACVR2A",0.172483217983922,3,"BMP5_BMPR1A_ACVR2A","BMP5 - (BMPR1A+ACVR2A)","BMP","Secreted Signaling","KEGG: hsa04350	PMID:26893264","Chondrocytes -> Pericytes",0.00303463086758395
559,"Mesenchymal cells","Pericytes","BMP5","BMPR1A_ACVR2A",0.19413961537066,3,"BMP5_BMPR1A_ACVR2A","BMP5 - (BMPR1A+ACVR2A)","BMP","Secreted Signaling","KEGG: hsa04350	PMID:26893264","Mesenchymal cells -> Pericytes",0.00579400092466073
560,"POM","Pericytes","BMP5","BMPR1A_ACVR2A",0.184290722454356,3,"BMP5_BMPR1A_ACVR2A","BMP5 - (BMPR1A+ACVR2A)","BMP","Secreted Signaling","KEGG: hsa04350	PMID:26893264","POM -> Pericytes",0.00439974310100743
561,"Hair cells","Pericytes","BMP5","BMPR1A_ACVR2A",0.184876756213159,3,"BMP5_BMPR1A_ACVR2A","BMP5 - (BMPR1A+ACVR2A)","BMP","Secreted Signaling","KEGG: hsa04350	PMID:26893264","Hair cells -> Pericytes",0.0044760747293016
562,"Cycling cells","Pericytes","BMP5","BMPR1A_ACVR2A",0.191394687963174,3,"BMP5_BMPR1A_ACVR2A","BMP5 - (BMPR1A+ACVR2A)","BMP","Secreted Signaling","KEGG: hsa04350	PMID:26893264","Cycling cells -> Pericytes",0.00538140705738375
563,"Chondrocytes","Skeletal myocytes","BMP5","BMPR1A_ACVR2A",0.177997748100996,3,"BMP5_BMPR1A_ACVR2A","BMP5 - (BMPR1A+ACVR2A)","BMP","Secreted Signaling","KEGG: hsa04350	PMID:26893264","Chondrocytes -> Skeletal myocytes",0.00363172112961106
564,"Mesenchymal cells","Skeletal myocytes","BMP5","BMPR1A_ACVR2A",0.201135394246128,3,"BMP5_BMPR1A_ACVR2A","BMP5 - (BMPR1A+ACVR2A)","BMP","Secreted Signaling","KEGG: hsa04350	PMID:26893264","Mesenchymal cells -> Skeletal myocytes",0.00693083228438149
565,"Vestibular Supporting Cells","Skeletal myocytes","BMP5","BMPR1A_ACVR2A",0.176671329369247,3,"BMP5_BMPR1A_ACVR2A","BMP5 - (BMPR1A+ACVR2A)","BMP","Secreted Signaling","KEGG: hsa04350	PMID:26893264","Vestibular Supporting Cells -> Skeletal myocytes",0.00348172307918124
566,"POM","Skeletal myocytes","BMP5","BMPR1A_ACVR2A",0.190587191201183,3,"BMP5_BMPR1A_ACVR2A","BMP5 - (BMPR1A+ACVR2A)","BMP","Secreted Signaling","KEGG: hsa04350	PMID:26893264","POM -> Skeletal myocytes",0.00526358816374962
567,"Hair cells","Skeletal myocytes","BMP5","BMPR1A_ACVR2A",0.191216982756011,3,"BMP5_BMPR1A_ACVR2A","BMP5 - (BMPR1A+ACVR2A)","BMP","Secreted Signaling","KEGG: hsa04350	PMID:26893264","Hair cells -> Skeletal myocytes",0.00535534037856035
568,"Cycling cells","Skeletal myocytes","BMP5","BMPR1A_ACVR2A",0.198193278606019,3,"BMP5_BMPR1A_ACVR2A","BMP5 - (BMPR1A+ACVR2A)","BMP","Secreted Signaling","KEGG: hsa04350	PMID:26893264","Cycling cells -> Skeletal myocytes",0.00643772678605947
569,"Mesenchymal cells","Neuroepithelial cells","BMP5","BMPR1A_ACVR2A",0.176727195925734,3,"BMP5_BMPR1A_ACVR2A","BMP5 - (BMPR1A+ACVR2A)","BMP","Secreted Signaling","KEGG: hsa04350	PMID:26893264","Mesenchymal cells -> Neuroepithelial cells",0.0034879584927629
570,"Cycling cells","Neuroepithelial cells","BMP5","BMPR1A_ACVR2A",0.174444272962778,3,"BMP5_BMPR1A_ACVR2A","BMP5 - (BMPR1A+ACVR2A)","BMP","Secreted Signaling","KEGG: hsa04350	PMID:26893264","Cycling cells -> Neuroepithelial cells",0.00323900300330315
571,"Chondrocytes","Keratinocytes","BMP5","BMPR1A_ACVR2A",0.196945095368497,3,"BMP5_BMPR1A_ACVR2A","BMP5 - (BMPR1A+ACVR2A)","BMP","Secreted Signaling","KEGG: hsa04350	PMID:26893264","Chondrocytes -> Keratinocytes",0.00623512117095994
572,"Mesenchymal cells","Keratinocytes","BMP5","BMPR1A_ACVR2A",0.225547554330601,3,"BMP5_BMPR1A_ACVR2A","BMP5 - (BMPR1A+ACVR2A)","BMP","Secreted Signaling","KEGG: hsa04350	PMID:26893264","Mesenchymal cells -> Keratinocytes",0.0118710239094636
573,"Neuroepithelial cells","Keratinocytes","BMP5","BMPR1A_ACVR2A",0.176989805858977,3,"BMP5_BMPR1A_ACVR2A","BMP5 - (BMPR1A+ACVR2A)","BMP","Secreted Signaling","KEGG: hsa04350	PMID:26893264","Neuroepithelial cells -> Keratinocytes",0.00351736579650832
574,"Melanocytes","Keratinocytes","BMP5","BMPR1A_ACVR2A",0.18033243396132,2,"BMP5_BMPR1A_ACVR2A","BMP5 - (BMPR1A+ACVR2A)","BMP","Secreted Signaling","KEGG: hsa04350	PMID:26893264","Melanocytes -> Keratinocytes",0.00390571598182084
575,"Vestibular Supporting Cells","Keratinocytes","BMP5","BMPR1A_ACVR2A",0.19532666463524,3,"BMP5_BMPR1A_ACVR2A","BMP5 - (BMPR1A+ACVR2A)","BMP","Secreted Signaling","KEGG: hsa04350	PMID:26893264","Vestibular Supporting Cells -> Keratinocytes",0.00597824214742492
576,"Vestibular Epithelial Cells","Keratinocytes","BMP5","BMPR1A_ACVR2A",0.185099120146674,3,"BMP5_BMPR1A_ACVR2A","BMP5 - (BMPR1A+ACVR2A)","BMP","Secreted Signaling","KEGG: hsa04350	PMID:26893264","Vestibular Epithelial Cells -> Keratinocytes",0.00450525483023734
577,"POM","Keratinocytes","BMP5","BMPR1A_ACVR2A",0.212392881438004,3,"BMP5_BMPR1A_ACVR2A","BMP5 - (BMPR1A+ACVR2A)","BMP","Secreted Signaling","KEGG: hsa04350	PMID:26893264","POM -> Keratinocytes",0.00902049809645791
578,"Hair cells","Keratinocytes","BMP5","BMPR1A_ACVR2A",0.21319428249938,3,"BMP5_BMPR1A_ACVR2A","BMP5 - (BMPR1A+ACVR2A)","BMP","Secreted Signaling","KEGG: hsa04350	PMID:26893264","Hair cells -> Keratinocytes",0.00918156776038988
579,"Endothelial cells","Keratinocytes","BMP5","BMPR1A_ACVR2A",0.186257222552056,3,"BMP5_BMPR1A_ACVR2A","BMP5 - (BMPR1A+ACVR2A)","BMP","Secreted Signaling","KEGG: hsa04350	PMID:26893264","Endothelial cells -> Keratinocytes",0.00465916367183669
580,"Cycling cells","Keratinocytes","BMP5","BMPR1A_ACVR2A",0.221871899779584,3,"BMP5_BMPR1A_ACVR2A","BMP5 - (BMPR1A+ACVR2A)","BMP","Secreted Signaling","KEGG: hsa04350	PMID:26893264","Cycling cells -> Keratinocytes",0.0110303443090918
581,"Chondrocytes","Melanocytes","BMP5","BMPR1A_ACVR2A",0.181478793798816,3,"BMP5_BMPR1A_ACVR2A","BMP5 - (BMPR1A+ACVR2A)","BMP","Secreted Signaling","KEGG: hsa04350	PMID:26893264","Chondrocytes -> Melanocytes",0.00404495162723183
582,"Mesenchymal cells","Melanocytes","BMP5","BMPR1A_ACVR2A",0.205575658323849,3,"BMP5_BMPR1A_ACVR2A","BMP5 - (BMPR1A+ACVR2A)","BMP","Secreted Signaling","KEGG: hsa04350	PMID:26893264","Mesenchymal cells -> Melanocytes",0.0077165404704098
583,"Vestibular Supporting Cells","Melanocytes","BMP5","BMPR1A_ACVR2A",0.180100743587433,2,"BMP5_BMPR1A_ACVR2A","BMP5 - (BMPR1A+ACVR2A)","BMP","Secreted Signaling","KEGG: hsa04350	PMID:26893264","Vestibular Supporting Cells -> Melanocytes",0.00387795267817694
584,"POM","Melanocytes","BMP5","BMPR1A_ACVR2A",0.194572740239603,3,"BMP5_BMPR1A_ACVR2A","BMP5 - (BMPR1A+ACVR2A)","BMP","Secreted Signaling","KEGG: hsa04350	PMID:26893264","POM -> Melanocytes",0.00586081804255048
585,"Hair cells","Melanocytes","BMP5","BMPR1A_ACVR2A",0.195231719736486,3,"BMP5_BMPR1A_ACVR2A","BMP5 - (BMPR1A+ACVR2A)","BMP","Secreted Signaling","KEGG: hsa04350	PMID:26893264","Hair cells -> Melanocytes",0.00596337619671177
586,"Cycling cells","Melanocytes","BMP5","BMPR1A_ACVR2A",0.202505509163874,3,"BMP5_BMPR1A_ACVR2A","BMP5 - (BMPR1A+ACVR2A)","BMP","Secreted Signaling","KEGG: hsa04350	PMID:26893264","Cycling cells -> Melanocytes",0.00716793795468238
587,"Chondrocytes","Vestibular Supporting Cells","BMP5","BMPR1A_ACVR2A",0.204333883097977,3,"BMP5_BMPR1A_ACVR2A","BMP5 - (BMPR1A+ACVR2A)","BMP","Secreted Signaling","KEGG: hsa04350	PMID:26893264","Chondrocytes -> Vestibular Supporting Cells",0.00749176438618322
588,"Mesenchymal cells","Vestibular Supporting Cells","BMP5","BMPR1A_ACVR2A",0.235228207228519,3,"BMP5_BMPR1A_ACVR2A","BMP5 - (BMPR1A+ACVR2A)","BMP","Secreted Signaling","KEGG: hsa04350	PMID:26893264","Mesenchymal cells -> Vestibular Supporting Cells",0.0142472575914335
589,"Neuroepithelial cells","Vestibular Supporting Cells","BMP5","BMPR1A_ACVR2A",0.182952980345864,3,"BMP5_BMPR1A_ACVR2A","BMP5 - (BMPR1A+ACVR2A)","BMP","Secreted Signaling","KEGG: hsa04350	PMID:26893264","Neuroepithelial cells -> Vestibular Supporting Cells",0.00422859594910268
590,"Melanocytes","Vestibular Supporting Cells","BMP5","BMPR1A_ACVR2A",0.186524176335174,3,"BMP5_BMPR1A_ACVR2A","BMP5 - (BMPR1A+ACVR2A)","BMP","Secreted Signaling","KEGG: hsa04350	PMID:26893264","Melanocytes -> Vestibular Supporting Cells",0.00469510262503053
591,"Vestibular Supporting Cells","Vestibular Supporting Cells","BMP5","BMPR1A_ACVR2A",0.202594412342493,3,"BMP5_BMPR1A_ACVR2A","BMP5 - (BMPR1A+ACVR2A)","BMP","Secreted Signaling","KEGG: hsa04350	PMID:26893264","Vestibular Supporting Cells -> Vestibular Supporting Cells",0.00718348750582647
592,"Vestibular Epithelial Cells","Vestibular Supporting Cells","BMP5","BMPR1A_ACVR2A",0.19162397758588,3,"BMP5_BMPR1A_ACVR2A","BMP5 - (BMPR1A+ACVR2A)","BMP","Secreted Signaling","KEGG: hsa04350	PMID:26893264","Vestibular Epithelial Cells -> Vestibular Supporting Cells",0.00541515589194163
593,"POM","Vestibular Supporting Cells","BMP5","BMPR1A_ACVR2A",0.220969112631903,3,"BMP5_BMPR1A_ACVR2A","BMP5 - (BMPR1A+ACVR2A)","BMP","Secreted Signaling","KEGG: hsa04350	PMID:26893264","POM -> Vestibular Supporting Cells",0.0108290886418301
594,"Hair cells","Vestibular Supporting Cells","BMP5","BMPR1A_ACVR2A",0.221846557215564,3,"BMP5_BMPR1A_ACVR2A","BMP5 - (BMPR1A+ACVR2A)","BMP","Secreted Signaling","KEGG: hsa04350	PMID:26893264","Hair cells -> Vestibular Supporting Cells",0.0110246666040299
595,"Endothelial cells","Vestibular Supporting Cells","BMP5","BMPR1A_ACVR2A",0.192864279055727,3,"BMP5_BMPR1A_ACVR2A","BMP5 - (BMPR1A+ACVR2A)","BMP","Secreted Signaling","KEGG: hsa04350	PMID:26893264","Endothelial cells -> Vestibular Supporting Cells",0.00559997398150512
596,"Cycling cells","Vestibular Supporting Cells","BMP5","BMPR1A_ACVR2A",0.231242159685295,3,"BMP5_BMPR1A_ACVR2A","BMP5 - (BMPR1A+ACVR2A)","BMP","Secreted Signaling","KEGG: hsa04350	PMID:26893264","Cycling cells -> Vestibular Supporting Cells",0.0132405532715874
597,"Chondrocytes","Vestibular Epithelial Cells","BMP5","BMPR1A_ACVR2A",0.193989323679783,3,"BMP5_BMPR1A_ACVR2A","BMP5 - (BMPR1A+ACVR2A)","BMP","Secreted Signaling","KEGG: hsa04350	PMID:26893264","Chondrocytes -> Vestibular Epithelial Cells",0.00577092520427768
598,"Mesenchymal cells","Vestibular Epithelial Cells","BMP5","BMPR1A_ACVR2A",0.221700088707986,3,"BMP5_BMPR1A_ACVR2A","BMP5 - (BMPR1A+ACVR2A)","BMP","Secreted Signaling","KEGG: hsa04350	PMID:26893264","Mesenchymal cells -> Vestibular Epithelial Cells",0.0109918839088554
599,"Vestibular Supporting Cells","Vestibular Epithelial Cells","BMP5","BMPR1A_ACVR2A",0.192418201355186,3,"BMP5_BMPR1A_ACVR2A","BMP5 - (BMPR1A+ACVR2A)","BMP","Secreted Signaling","KEGG: hsa04350	PMID:26893264","Vestibular Supporting Cells -> Vestibular Epithelial Cells",0.00553306398152855
600,"POM","Vestibular Epithelial Cells","BMP5","BMPR1A_ACVR2A",0.208973324147797,3,"BMP5_BMPR1A_ACVR2A","BMP5 - (BMPR1A+ACVR2A)","BMP","Secreted Signaling","KEGG: hsa04350	PMID:26893264","POM -> Vestibular Epithelial Cells",0.00835161980681305
601,"Hair cells","Vestibular Epithelial Cells","BMP5","BMPR1A_ACVR2A",0.209745812849241,3,"BMP5_BMPR1A_ACVR2A","BMP5 - (BMPR1A+ACVR2A)","BMP","Secreted Signaling","KEGG: hsa04350	PMID:26893264","Hair cells -> Vestibular Epithelial Cells",0.00850011464425602
602,"Endothelial cells","Vestibular Epithelial Cells","BMP5","BMPR1A_ACVR2A",0.183607420392771,3,"BMP5_BMPR1A_ACVR2A","BMP5 - (BMPR1A+ACVR2A)","BMP","Secreted Signaling","KEGG: hsa04350	PMID:26893264","Endothelial cells -> Vestibular Epithelial Cells",0.00431178644902987
603,"Cycling cells","Vestibular Epithelial Cells","BMP5","BMPR1A_ACVR2A",0.218144779907943,3,"BMP5_BMPR1A_ACVR2A","BMP5 - (BMPR1A+ACVR2A)","BMP","Secreted Signaling","KEGG: hsa04350	PMID:26893264","Cycling cells -> Vestibular Epithelial Cells",0.0102128195785942
604,"Mesenchymal cells","Cochlear Medial Duct Floor","BMP5","BMPR1A_ACVR2A",0.202343096703766,3,"BMP5_BMPR1A_ACVR2A","BMP5 - (BMPR1A+ACVR2A)","BMP","Secreted Signaling","KEGG: hsa04350	PMID:26893264","Mesenchymal cells -> Cochlear Medial Duct Floor",0.00713958306654709
605,"POM","Cochlear Medial Duct Floor","BMP5","BMPR1A_ACVR2A",0.191672080533911,2,"BMP5_BMPR1A_ACVR2A","BMP5 - (BMPR1A+ACVR2A)","BMP","Secreted Signaling","KEGG: hsa04350	PMID:26893264","POM -> Cochlear Medial Duct Floor",0.00542225262340832
606,"Cycling cells","Cochlear Medial Duct Floor","BMP5","BMPR1A_ACVR2A",0.199366399500479,3,"BMP5_BMPR1A_ACVR2A","BMP5 - (BMPR1A+ACVR2A)","BMP","Secreted Signaling","KEGG: hsa04350	PMID:26893264","Cycling cells -> Cochlear Medial Duct Floor",0.00663172483064931
607,"Chondrocytes","Hair cells","BMP5","BMPR1A_ACVR2A",0.196212255395942,3,"BMP5_BMPR1A_ACVR2A","BMP5 - (BMPR1A+ACVR2A)","BMP","Secreted Signaling","KEGG: hsa04350	PMID:26893264","Chondrocytes -> Hair cells",0.00611799034637088
608,"Mesenchymal cells","Hair cells","BMP5","BMPR1A_ACVR2A",0.224581470085134,3,"BMP5_BMPR1A_ACVR2A","BMP5 - (BMPR1A+ACVR2A)","BMP","Secreted Signaling","KEGG: hsa04350	PMID:26893264","Mesenchymal cells -> Hair cells",0.0116467616347335
609,"Melanocytes","Hair cells","BMP5","BMPR1A_ACVR2A",0.17971926061004,2,"BMP5_BMPR1A_ACVR2A","BMP5 - (BMPR1A+ACVR2A)","BMP","Secreted Signaling","KEGG: hsa04350	PMID:26893264","Melanocytes -> Hair cells",0.00383251556152132
610,"Vestibular Supporting Cells","Hair cells","BMP5","BMPR1A_ACVR2A",0.194605983959776,3,"BMP5_BMPR1A_ACVR2A","BMP5 - (BMPR1A+ACVR2A)","BMP","Secreted Signaling","KEGG: hsa04350	PMID:26893264","Vestibular Supporting Cells -> Hair cells",0.0058659658267179
611,"Vestibular Epithelial Cells","Hair cells","BMP5","BMPR1A_ACVR2A",0.184452769950458,2,"BMP5_BMPR1A_ACVR2A","BMP5 - (BMPR1A+ACVR2A)","BMP","Secreted Signaling","KEGG: hsa04350	PMID:26893264","Vestibular Epithelial Cells -> Hair cells",0.00442076715979397
612,"POM","Hair cells","BMP5","BMPR1A_ACVR2A",0.211537139522187,3,"BMP5_BMPR1A_ACVR2A","BMP5 - (BMPR1A+ACVR2A)","BMP","Secreted Signaling","KEGG: hsa04350	PMID:26893264","POM -> Hair cells",0.00885031461658929
613,"Hair cells","Hair cells","BMP5","BMPR1A_ACVR2A",0.212332939638645,3,"BMP5_BMPR1A_ACVR2A","BMP5 - (BMPR1A+ACVR2A)","BMP","Secreted Signaling","KEGG: hsa04350	PMID:26893264","Hair cells -> Hair cells",0.00900851650858048
614,"Endothelial cells","Hair cells","BMP5","BMPR1A_ACVR2A",0.185602671802978,3,"BMP5_BMPR1A_ACVR2A","BMP5 - (BMPR1A+ACVR2A)","BMP","Secreted Signaling","KEGG: hsa04350	PMID:26893264","Endothelial cells -> Hair cells",0.00457177624886291
615,"Cycling cells","Hair cells","BMP5","BMPR1A_ACVR2A",0.220937767421449,3,"BMP5_BMPR1A_ACVR2A","BMP5 - (BMPR1A+ACVR2A)","BMP","Secreted Signaling","KEGG: hsa04350	PMID:26893264","Cycling cells -> Hair cells",0.010822138044107
616,"Chondrocytes","Endothelial cells","BMP5","BMPR1A_ACVR2A",0.176543017089677,2,"BMP5_BMPR1A_ACVR2A","BMP5 - (BMPR1A+ACVR2A)","BMP","Secreted Signaling","KEGG: hsa04350	PMID:26893264","Chondrocytes -> Endothelial cells",0.00346742911089247
617,"Mesenchymal cells","Endothelial cells","BMP5","BMPR1A_ACVR2A",0.199285806668506,3,"BMP5_BMPR1A_ACVR2A","BMP5 - (BMPR1A+ACVR2A)","BMP","Secreted Signaling","KEGG: hsa04350	PMID:26893264","Mesenchymal cells -> Endothelial cells",0.00661828622597854
618,"Vestibular Supporting Cells","Endothelial cells","BMP5","BMPR1A_ACVR2A",0.175237902131486,2,"BMP5_BMPR1A_ACVR2A","BMP5 - (BMPR1A+ACVR2A)","BMP","Secreted Signaling","KEGG: hsa04350	PMID:26893264","Vestibular Supporting Cells -> Endothelial cells",0.00332419404234389
619,"POM","Endothelial cells","BMP5","BMPR1A_ACVR2A",0.18892443458024,3,"BMP5_BMPR1A_ACVR2A","BMP5 - (BMPR1A+ACVR2A)","BMP","Secreted Signaling","KEGG: hsa04350	PMID:26893264","POM -> Endothelial cells",0.00502604658459598
620,"Hair cells","Endothelial cells","BMP5","BMPR1A_ACVR2A",0.1895423198693,2,"BMP5_BMPR1A_ACVR2A","BMP5 - (BMPR1A+ACVR2A)","BMP","Secreted Signaling","KEGG: hsa04350	PMID:26893264","Hair cells -> Endothelial cells",0.00511352326482494
621,"Cycling cells","Endothelial cells","BMP5","BMPR1A_ACVR2A",0.196396299830417,3,"BMP5_BMPR1A_ACVR2A","BMP5 - (BMPR1A+ACVR2A)","BMP","Secreted Signaling","KEGG: hsa04350	PMID:26893264","Cycling cells -> Endothelial cells",0.00614727968401359
622,"Chondrocytes","Endolymphatic duct/sac cells","BMP5","BMPR1A_ACVR2B",0.152465468988871,3,"BMP5_BMPR1A_ACVR2B","BMP5 - (BMPR1A+ACVR2B)","BMP","Secreted Signaling","KEGG: hsa04350	PMID:26893264","Chondrocytes -> Endolymphatic duct/sac cells",0.00141749763456111
623,"Fibroblasts","Endolymphatic duct/sac cells","BMP5","BMPR1A_ACVR2B",0.131829940029723,3,"BMP5_BMPR1A_ACVR2B","BMP5 - (BMPR1A+ACVR2B)","BMP","Secreted Signaling","KEGG: hsa04350	PMID:26893264","Fibroblasts -> Endolymphatic duct/sac cells",0.00050774547696393
624,"Pericytes","Endolymphatic duct/sac cells","BMP5","BMPR1A_ACVR2B",0.131484581306602,3,"BMP5_BMPR1A_ACVR2B","BMP5 - (BMPR1A+ACVR2B)","BMP","Secreted Signaling","KEGG: hsa04350	PMID:26893264","Pericytes -> Endolymphatic duct/sac cells",0.000497729154379238
625,"Mesenchymal cells","Endolymphatic duct/sac cells","BMP5","BMPR1A_ACVR2B",0.169187085021402,3,"BMP5_BMPR1A_ACVR2B","BMP5 - (BMPR1A+ACVR2B)","BMP","Secreted Signaling","KEGG: hsa04350	PMID:26893264","Mesenchymal cells -> Endolymphatic duct/sac cells",0.00271051496001557
626,"Neuroepithelial cells","Endolymphatic duct/sac cells","BMP5","BMPR1A_ACVR2B",0.140184908826356,3,"BMP5_BMPR1A_ACVR2B","BMP5 - (BMPR1A+ACVR2B)","BMP","Secreted Signaling","KEGG: hsa04350	PMID:26893264","Neuroepithelial cells -> Endolymphatic duct/sac cells",0.000797973265460693
627,"Keratinocytes","Endolymphatic duct/sac cells","BMP5","BMPR1A_ACVR2B",0.121682699616391,3,"BMP5_BMPR1A_ACVR2B","BMP5 - (BMPR1A+ACVR2B)","BMP","Secreted Signaling","KEGG: hsa04350	PMID:26893264","Keratinocytes -> Endolymphatic duct/sac cells",0.00026972837583272
628,"Melanocytes","Endolymphatic duct/sac cells","BMP5","BMPR1A_ACVR2B",0.142279717649126,3,"BMP5_BMPR1A_ACVR2B","BMP5 - (BMPR1A+ACVR2B)","BMP","Secreted Signaling","KEGG: hsa04350	PMID:26893264","Melanocytes -> Endolymphatic duct/sac cells",0.000886341126942863
629,"Vestibular Supporting Cells","Endolymphatic duct/sac cells","BMP5","BMPR1A_ACVR2B",0.151489188561484,3,"BMP5_BMPR1A_ACVR2B","BMP5 - (BMPR1A+ACVR2B)","BMP","Secreted Signaling","KEGG: hsa04350	PMID:26893264","Vestibular Supporting Cells -> Endolymphatic duct/sac cells",0.00135883014067744
630,"Vestibular Epithelial Cells","Endolymphatic duct/sac cells","BMP5","BMPR1A_ACVR2B",0.145240223041705,3,"BMP5_BMPR1A_ACVR2B","BMP5 - (BMPR1A+ACVR2B)","BMP","Secreted Signaling","KEGG: hsa04350	PMID:26893264","Vestibular Epithelial Cells -> Endolymphatic duct/sac cells",0.00102286779689651
631,"POM","Endolymphatic duct/sac cells","BMP5","BMPR1A_ACVR2B",0.161648680121179,3,"BMP5_BMPR1A_ACVR2B","BMP5 - (BMPR1A+ACVR2B)","BMP","Secreted Signaling","KEGG: hsa04350	PMID:26893264","POM -> Endolymphatic duct/sac cells",0.00205751718227401
632,"Hair cells","Endolymphatic duct/sac cells","BMP5","BMPR1A_ACVR2B",0.162092386326832,3,"BMP5_BMPR1A_ACVR2B","BMP5 - (BMPR1A+ACVR2B)","BMP","Secreted Signaling","KEGG: hsa04350	PMID:26893264","Hair cells -> Endolymphatic duct/sac cells",0.00209265595305092
633,"Endothelial cells","Endolymphatic duct/sac cells","BMP5","BMPR1A_ACVR2B",0.145954818544738,3,"BMP5_BMPR1A_ACVR2B","BMP5 - (BMPR1A+ACVR2B)","BMP","Secreted Signaling","KEGG: hsa04350	PMID:26893264","Endothelial cells -> Endolymphatic duct/sac cells",0.00105793611779435
634,"Cycling cells","Endolymphatic duct/sac cells","BMP5","BMPR1A_ACVR2B",0.167092303862176,3,"BMP5_BMPR1A_ACVR2B","BMP5 - (BMPR1A+ACVR2B)","BMP","Secreted Signaling","KEGG: hsa04350	PMID:26893264","Cycling cells -> Endolymphatic duct/sac cells",0.00251692818968629
635,"Chondrocytes","Cochlear Medial Duct Floor","BMP5","BMPR1A_ACVR2B",0.152111554787458,3,"BMP5_BMPR1A_ACVR2B","BMP5 - (BMPR1A+ACVR2B)","BMP","Secreted Signaling","KEGG: hsa04350	PMID:26893264","Chondrocytes -> Cochlear Medial Duct Floor",0.00139603035035789
636,"Fibroblasts","Cochlear Medial Duct Floor","BMP5","BMPR1A_ACVR2B",0.131564448853008,3,"BMP5_BMPR1A_ACVR2B","BMP5 - (BMPR1A+ACVR2B)","BMP","Secreted Signaling","KEGG: hsa04350	PMID:26893264","Fibroblasts -> Cochlear Medial Duct Floor",0.000500032467557009
637,"Pericytes","Cochlear Medial Duct Floor","BMP5","BMPR1A_ACVR2B",0.131220465579833,3,"BMP5_BMPR1A_ACVR2B","BMP5 - (BMPR1A+ACVR2B)","BMP","Secreted Signaling","KEGG: hsa04350	PMID:26893264","Pericytes -> Cochlear Medial Duct Floor",0.000490167947946695
638,"Mesenchymal cells","Cochlear Medial Duct Floor","BMP5","BMPR1A_ACVR2B",0.168753332938184,3,"BMP5_BMPR1A_ACVR2B","BMP5 - (BMPR1A+ACVR2B)","BMP","Secreted Signaling","KEGG: hsa04350	PMID:26893264","Mesenchymal cells -> Cochlear Medial Duct Floor",0.00266964736910911
639,"Neuroepithelial cells","Cochlear Medial Duct Floor","BMP5","BMPR1A_ACVR2B",0.139885017264004,3,"BMP5_BMPR1A_ACVR2B","BMP5 - (BMPR1A+ACVR2B)","BMP","Secreted Signaling","KEGG: hsa04350	PMID:26893264","Neuroepithelial cells -> Cochlear Medial Duct Floor",0.000785862724855496
640,"Keratinocytes","Cochlear Medial Duct Floor","BMP5","BMPR1A_ACVR2B",0.121456271780063,3,"BMP5_BMPR1A_ACVR2B","BMP5 - (BMPR1A+ACVR2B)","BMP","Secreted Signaling","KEGG: hsa04350	PMID:26893264","Keratinocytes -> Cochlear Medial Duct Floor",0.000265627420368793
641,"Melanocytes","Cochlear Medial Duct Floor","BMP5","BMPR1A_ACVR2B",0.141970900122676,3,"BMP5_BMPR1A_ACVR2B","BMP5 - (BMPR1A+ACVR2B)","BMP","Secreted Signaling","KEGG: hsa04350	PMID:26893264","Melanocytes -> Cochlear Medial Duct Floor",0.000872893522526512
642,"Vestibular Supporting Cells","Cochlear Medial Duct Floor","BMP5","BMPR1A_ACVR2B",0.151139716509091,3,"BMP5_BMPR1A_ACVR2B","BMP5 - (BMPR1A+ACVR2B)","BMP","Secreted Signaling","KEGG: hsa04350	PMID:26893264","Vestibular Supporting Cells -> Cochlear Medial Duct Floor",0.00133824721134468
643,"Vestibular Epithelial Cells","Cochlear Medial Duct Floor","BMP5","BMPR1A_ACVR2B",0.144918585807419,3,"BMP5_BMPR1A_ACVR2B","BMP5 - (BMPR1A+ACVR2B)","BMP","Secreted Signaling","KEGG: hsa04350	PMID:26893264","Vestibular Epithelial Cells -> Cochlear Medial Duct Floor",0.00100735604671212
644,"POM","Cochlear Medial Duct Floor","BMP5","BMPR1A_ACVR2B",0.161252250947116,3,"BMP5_BMPR1A_ACVR2B","BMP5 - (BMPR1A+ACVR2B)","BMP","Secreted Signaling","KEGG: hsa04350	PMID:26893264","POM -> Cochlear Medial Duct Floor",0.00202646209016747
645,"Hair cells","Cochlear Medial Duct Floor","BMP5","BMPR1A_ACVR2B",0.161693466972049,3,"BMP5_BMPR1A_ACVR2B","BMP5 - (BMPR1A+ACVR2B)","BMP","Secreted Signaling","KEGG: hsa04350	PMID:26893264","Hair cells -> Cochlear Medial Duct Floor",0.00206104577470148
646,"Endothelial cells","Cochlear Medial Duct Floor","BMP5","BMPR1A_ACVR2B",0.145630051258962,3,"BMP5_BMPR1A_ACVR2B","BMP5 - (BMPR1A+ACVR2B)","BMP","Secreted Signaling","KEGG: hsa04350	PMID:26893264","Endothelial cells -> Cochlear Medial Duct Floor",0.00104189448201453
647,"Cycling cells","Cochlear Medial Duct Floor","BMP5","BMPR1A_ACVR2B",0.16666892959789,3,"BMP5_BMPR1A_ACVR2B","BMP5 - (BMPR1A+ACVR2B)","BMP","Secreted Signaling","KEGG: hsa04350	PMID:26893264","Cycling cells -> Cochlear Medial Duct Floor",0.00247895411499494
648,"Chondrocytes","Hair cells","BMP5","BMPR1A_ACVR2B",0.169875572756832,3,"BMP5_BMPR1A_ACVR2B","BMP5 - (BMPR1A+ACVR2B)","BMP","Secreted Signaling","KEGG: hsa04350	PMID:26893264","Chondrocytes -> Hair cells",0.00277622958650657
649,"Fibroblasts","Hair cells","BMP5","BMPR1A_ACVR2B",0.144666716800033,3,"BMP5_BMPR1A_ACVR2B","BMP5 - (BMPR1A+ACVR2B)","BMP","Secreted Signaling","KEGG: hsa04350	PMID:26893264","Fibroblasts -> Hair cells",0.000995326234327348
650,"Pericytes","Hair cells","BMP5","BMPR1A_ACVR2B",0.144251215266868,3,"BMP5_BMPR1A_ACVR2B","BMP5 - (BMPR1A+ACVR2B)","BMP","Secreted Signaling","KEGG: hsa04350	PMID:26893264","Pericytes -> Hair cells",0.000975704670569914
651,"Mesenchymal cells","Hair cells","BMP5","BMPR1A_ACVR2B",0.190850414896244,3,"BMP5_BMPR1A_ACVR2B","BMP5 - (BMPR1A+ACVR2B)","BMP","Secreted Signaling","KEGG: hsa04350	PMID:26893264","Mesenchymal cells -> Hair cells",0.00530181711934028
652,"Neuroepithelial cells","Hair cells","BMP5","BMPR1A_ACVR2B",0.154783995015439,3,"BMP5_BMPR1A_ACVR2B","BMP5 - (BMPR1A+ACVR2B)","BMP","Secreted Signaling","KEGG: hsa04350	PMID:26893264","Neuroepithelial cells -> Hair cells",0.00156383163579174
653,"Keratinocytes","Hair cells","BMP5","BMPR1A_ACVR2B",0.132542526944892,3,"BMP5_BMPR1A_ACVR2B","BMP5 - (BMPR1A+ACVR2B)","BMP","Secreted Signaling","KEGG: hsa04350	PMID:26893264","Keratinocytes -> Hair cells",0.000528880386872996
654,"Melanocytes","Hair cells","BMP5","BMPR1A_ACVR2B",0.157339632539391,3,"BMP5_BMPR1A_ACVR2B","BMP5 - (BMPR1A+ACVR2B)","BMP","Secreted Signaling","KEGG: hsa04350	PMID:26893264","Melanocytes -> Hair cells",0.00173685766333549
655,"Vestibular Supporting Cells","Hair cells","BMP5","BMPR1A_ACVR2B",0.168666149640582,3,"BMP5_BMPR1A_ACVR2B","BMP5 - (BMPR1A+ACVR2B)","BMP","Secreted Signaling","KEGG: hsa04350	PMID:26893264","Vestibular Supporting Cells -> Hair cells",0.00266148263699614
656,"Vestibular Epithelial Cells","Hair cells","BMP5","BMPR1A_ACVR2B",0.160964488061479,3,"BMP5_BMPR1A_ACVR2B","BMP5 - (BMPR1A+ACVR2B)","BMP","Secreted Signaling","KEGG: hsa04350	PMID:26893264","Vestibular Epithelial Cells -> Hair cells",0.00200411956778625
657,"POM","Hair cells","BMP5","BMPR1A_ACVR2B",0.18132248604239,3,"BMP5_BMPR1A_ACVR2B","BMP5 - (BMPR1A+ACVR2B)","BMP","Secreted Signaling","KEGG: hsa04350	PMID:26893264","POM -> Hair cells",0.00402578325433219
658,"Hair cells","Hair cells","BMP5","BMPR1A_ACVR2B",0.181888468650046,3,"BMP5_BMPR1A_ACVR2B","BMP5 - (BMPR1A+ACVR2B)","BMP","Secreted Signaling","KEGG: hsa04350	PMID:26893264","Hair cells -> Hair cells",0.00409546651556604
659,"Endothelial cells","Hair cells","BMP5","BMPR1A_ACVR2B",0.16184173976158,3,"BMP5_BMPR1A_ACVR2B","BMP5 - (BMPR1A+ACVR2B)","BMP","Secreted Signaling","KEGG: hsa04350	PMID:26893264","Endothelial cells -> Hair cells",0.0020727568568292
660,"Cycling cells","Hair cells","BMP5","BMPR1A_ACVR2B",0.188195896557206,3,"BMP5_BMPR1A_ACVR2B","BMP5 - (BMPR1A+ACVR2B)","BMP","Secreted Signaling","KEGG: hsa04350	PMID:26893264","Cycling cells -> Hair cells",0.00492410800461817
661,"Mesenchymal cells","Chondrocytes","BMP5","BMPR1A_BMPR2",0.224046203325709,3,"BMP5_BMPR1A_BMPR2","BMP5 - (BMPR1A+BMPR2)","BMP","Secreted Signaling","KEGG: hsa04350	PMID:26893264","Mesenchymal cells -> Chondrocytes",0.0115235204132387
662,"POM","Chondrocytes","BMP5","BMPR1A_BMPR2",0.211059259655121,3,"BMP5_BMPR1A_BMPR2","BMP5 - (BMPR1A+BMPR2)","BMP","Secreted Signaling","KEGG: hsa04350	PMID:26893264","POM -> Chondrocytes",0.00875609003154399
663,"Cycling cells","Chondrocytes","BMP5","BMPR1A_BMPR2",0.220417716237611,3,"BMP5_BMPR1A_BMPR2","BMP5 - (BMPR1A+BMPR2)","BMP","Secreted Signaling","KEGG: hsa04350	PMID:26893264","Cycling cells -> Chondrocytes",0.0107071835769838
664,"Chondrocytes","Fibroblasts","BMP5","BMPR1A_BMPR2",0.216613000331553,3,"BMP5_BMPR1A_BMPR2","BMP5 - (BMPR1A+BMPR2)","BMP","Secreted Signaling","KEGG: hsa04350	PMID:26893264","Chondrocytes -> Fibroblasts",0.00988706356621486
665,"Mesenchymal cells","Fibroblasts","BMP5","BMPR1A_BMPR2",0.251491732538792,3,"BMP5_BMPR1A_BMPR2","BMP5 - (BMPR1A+BMPR2)","BMP","Secreted Signaling","KEGG: hsa04350	PMID:26893264","Mesenchymal cells -> Fibroblasts",0.0187553946806012
666,"Vestibular Supporting Cells","Fibroblasts","BMP5","BMPR1A_BMPR2",0.214664462260068,3,"BMP5_BMPR1A_BMPR2","BMP5 - (BMPR1A+BMPR2)","BMP","Secreted Signaling","KEGG: hsa04350	PMID:26893264","Vestibular Supporting Cells -> Fibroblasts",0.00948130863573165
667,"POM","Fibroblasts","BMP5","BMPR1A_BMPR2",0.235293800955286,3,"BMP5_BMPR1A_BMPR2","BMP5 - (BMPR1A+BMPR2)","BMP","Secreted Signaling","KEGG: hsa04350	PMID:26893264","POM -> Fibroblasts",0.0142641523142079
668,"Hair cells","Fibroblasts","BMP5","BMPR1A_BMPR2",0.236313539793198,3,"BMP5_BMPR1A_BMPR2","BMP5 - (BMPR1A+BMPR2)","BMP","Secreted Signaling","KEGG: hsa04350	PMID:26893264","Hair cells -> Fibroblasts",0.0145281647091278
669,"Endothelial cells","Fibroblasts","BMP5","BMPR1A_BMPR2",0.203796001864082,2,"BMP5_BMPR1A_BMPR2","BMP5 - (BMPR1A+BMPR2)","BMP","Secreted Signaling","KEGG: hsa04350	PMID:26893264","Endothelial cells -> Fibroblasts",0.00739561806839386
670,"Cycling cells","Fibroblasts","BMP5","BMPR1A_BMPR2",0.24696352628393,3,"BMP5_BMPR1A_BMPR2","BMP5 - (BMPR1A+BMPR2)","BMP","Secreted Signaling","KEGG: hsa04350	PMID:26893264","Cycling cells -> Fibroblasts",0.0174366507026449
671,"Mesenchymal cells","Pericytes","BMP5","BMPR1A_BMPR2",0.229728373421812,3,"BMP5_BMPR1A_BMPR2","BMP5 - (BMPR1A+BMPR2)","BMP","Secreted Signaling","KEGG: hsa04350	PMID:26893264","Mesenchymal cells -> Pericytes",0.0128685764160437
672,"POM","Pericytes","BMP5","BMPR1A_BMPR2",0.216103682202348,3,"BMP5_BMPR1A_BMPR2","BMP5 - (BMPR1A+BMPR2)","BMP","Secreted Signaling","KEGG: hsa04350	PMID:26893264","POM -> Pericytes",0.00978007206450613
673,"Cycling cells","Pericytes","BMP5","BMPR1A_BMPR2",0.225921427345206,3,"BMP5_BMPR1A_BMPR2","BMP5 - (BMPR1A+BMPR2)","BMP","Secreted Signaling","KEGG: hsa04350	PMID:26893264","Cycling cells -> Pericytes",0.0119584439441252
674,"Chondrocytes","Mesenchymal cells","BMP5","BMPR1A_BMPR2",0.21939710898866,3,"BMP5_BMPR1A_BMPR2","BMP5 - (BMPR1A+BMPR2)","BMP","Secreted Signaling","KEGG: hsa04350	PMID:26893264","Chondrocytes -> Mesenchymal cells",0.0104835784746088
675,"Mesenchymal cells","Mesenchymal cells","BMP5","BMPR1A_BMPR2",0.255238804514988,3,"BMP5_BMPR1A_BMPR2","BMP5 - (BMPR1A+BMPR2)","BMP","Secreted Signaling","KEGG: hsa04350	PMID:26893264","Mesenchymal cells -> Mesenchymal cells",0.0198828135645615
676,"Vestibular Supporting Cells","Mesenchymal cells","BMP5","BMPR1A_BMPR2",0.217398842433857,3,"BMP5_BMPR1A_BMPR2","BMP5 - (BMPR1A+BMPR2)","BMP","Secreted Signaling","KEGG: hsa04350	PMID:26893264","Vestibular Supporting Cells -> Mesenchymal cells",0.0100534391440191
677,"POM","Mesenchymal cells","BMP5","BMPR1A_BMPR2",0.238573418035951,3,"BMP5_BMPR1A_BMPR2","BMP5 - (BMPR1A+BMPR2)","BMP","Secreted Signaling","KEGG: hsa04350	PMID:26893264","POM -> Mesenchymal cells",0.0151223452283895
678,"Hair cells","Mesenchymal cells","BMP5","BMPR1A_BMPR2",0.239623948993638,3,"BMP5_BMPR1A_BMPR2","BMP5 - (BMPR1A+BMPR2)","BMP","Secreted Signaling","KEGG: hsa04350	PMID:26893264","Hair cells -> Mesenchymal cells",0.0154028060418367
679,"Endothelial cells","Mesenchymal cells","BMP5","BMPR1A_BMPR2",0.206261007025738,3,"BMP5_BMPR1A_BMPR2","BMP5 - (BMPR1A+BMPR2)","BMP","Secreted Signaling","KEGG: hsa04350	PMID:26893264","Endothelial cells -> Mesenchymal cells",0.00784227654388798
680,"Cycling cells","Mesenchymal cells","BMP5","BMPR1A_BMPR2",0.250577856422019,3,"BMP5_BMPR1A_BMPR2","BMP5 - (BMPR1A+BMPR2)","BMP","Secreted Signaling","KEGG: hsa04350	PMID:26893264","Cycling cells -> Mesenchymal cells",0.0184853709583729
681,"Mesenchymal cells","Skeletal myocytes","BMP5","BMPR1A_BMPR2",0.226799378234137,3,"BMP5_BMPR1A_BMPR2","BMP5 - (BMPR1A+BMPR2)","BMP","Secreted Signaling","KEGG: hsa04350	PMID:26893264","Mesenchymal cells -> Skeletal myocytes",0.0121651111795628
682,"POM","Skeletal myocytes","BMP5","BMPR1A_BMPR2",0.213504119838213,3,"BMP5_BMPR1A_BMPR2","BMP5 - (BMPR1A+BMPR2)","BMP","Secreted Signaling","KEGG: hsa04350	PMID:26893264","POM -> Skeletal myocytes",0.00924427933869568
683,"Cycling cells","Skeletal myocytes","BMP5","BMPR1A_BMPR2",0.223084194606324,3,"BMP5_BMPR1A_BMPR2","BMP5 - (BMPR1A+BMPR2)","BMP","Secreted Signaling","KEGG: hsa04350	PMID:26893264","Cycling cells -> Skeletal myocytes",0.011303843219564
684,"Chondrocytes","Neuroepithelial cells","BMP5","BMPR1A_BMPR2",0.219561552768074,3,"BMP5_BMPR1A_BMPR2","BMP5 - (BMPR1A+BMPR2)","BMP","Secreted Signaling","KEGG: hsa04350	PMID:26893264","Chondrocytes -> Neuroepithelial cells",0.0105194278258551
685,"Mesenchymal cells","Neuroepithelial cells","BMP5","BMPR1A_BMPR2",0.255459273030978,3,"BMP5_BMPR1A_BMPR2","BMP5 - (BMPR1A+BMPR2)","BMP","Secreted Signaling","KEGG: hsa04350	PMID:26893264","Mesenchymal cells -> Neuroepithelial cells",0.0199501562580655
686,"Vestibular Supporting Cells","Neuroepithelial cells","BMP5","BMPR1A_BMPR2",0.217560373606803,3,"BMP5_BMPR1A_BMPR2","BMP5 - (BMPR1A+BMPR2)","BMP","Secreted Signaling","KEGG: hsa04350	PMID:26893264","Vestibular Supporting Cells -> Neuroepithelial cells",0.0100878325981822
687,"POM","Neuroepithelial cells","BMP5","BMPR1A_BMPR2",0.238766465770928,3,"BMP5_BMPR1A_BMPR2","BMP5 - (BMPR1A+BMPR2)","BMP","Secreted Signaling","KEGG: hsa04350	PMID:26893264","POM -> Neuroepithelial cells",0.0151736815315609
688,"Hair cells","Neuroepithelial cells","BMP5","BMPR1A_BMPR2",0.239819029383453,3,"BMP5_BMPR1A_BMPR2","BMP5 - (BMPR1A+BMPR2)","BMP","Secreted Signaling","KEGG: hsa04350	PMID:26893264","Hair cells -> Neuroepithelial cells",0.0154551825998528
689,"Endothelial cells","Neuroepithelial cells","BMP5","BMPR1A_BMPR2",0.206406730976664,2,"BMP5_BMPR1A_BMPR2","BMP5 - (BMPR1A+BMPR2)","BMP","Secreted Signaling","KEGG: hsa04350	PMID:26893264","Endothelial cells -> Neuroepithelial cells",0.00786916560133197
690,"Cycling cells","Neuroepithelial cells","BMP5","BMPR1A_BMPR2",0.250790646831683,3,"BMP5_BMPR1A_BMPR2","BMP5 - (BMPR1A+BMPR2)","BMP","Secreted Signaling","KEGG: hsa04350	PMID:26893264","Cycling cells -> Neuroepithelial cells",0.0185480701125894
691,"Mesenchymal cells","Ependymal cells","BMP5","BMPR1A_BMPR2",0.215505940503642,2,"BMP5_BMPR1A_BMPR2","BMP5 - (BMPR1A+BMPR2)","BMP","Secreted Signaling","KEGG: hsa04350	PMID:26893264","Mesenchymal cells -> Ependymal cells",0.00965534804015757
692,"Chondrocytes","Keratinocytes","BMP5","BMPR1A_BMPR2",0.204945591948322,3,"BMP5_BMPR1A_BMPR2","BMP5 - (BMPR1A+BMPR2)","BMP","Secreted Signaling","KEGG: hsa04350	PMID:26893264","Chondrocytes -> Keratinocytes",0.00760200095067178
693,"Mesenchymal cells","Keratinocytes","BMP5","BMPR1A_BMPR2",0.236033662296153,3,"BMP5_BMPR1A_BMPR2","BMP5 - (BMPR1A+BMPR2)","BMP","Secreted Signaling","KEGG: hsa04350	PMID:26893264","Mesenchymal cells -> Keratinocytes",0.0144554491982481
694,"POM","Keratinocytes","BMP5","BMPR1A_BMPR2",0.221680902442225,3,"BMP5_BMPR1A_BMPR2","BMP5 - (BMPR1A+BMPR2)","BMP","Secreted Signaling","KEGG: hsa04350	PMID:26893264","POM -> Keratinocytes",0.0109875936482627
695,"Hair cells","Keratinocytes","BMP5","BMPR1A_BMPR2",0.222564892379447,2,"BMP5_BMPR1A_BMPR2","BMP5 - (BMPR1A+BMPR2)","BMP","Secreted Signaling","KEGG: hsa04350	PMID:26893264","Hair cells -> Keratinocytes",0.0111862312123669
696,"Cycling cells","Keratinocytes","BMP5","BMPR1A_BMPR2",0.232021306664693,3,"BMP5_BMPR1A_BMPR2","BMP5 - (BMPR1A+BMPR2)","BMP","Secreted Signaling","KEGG: hsa04350	PMID:26893264","Cycling cells -> Keratinocytes",0.013434234643895
697,"Chondrocytes","Melanocytes","BMP5","BMPR1A_BMPR2",0.214341504410655,2,"BMP5_BMPR1A_BMPR2","BMP5 - (BMPR1A+BMPR2)","BMP","Secreted Signaling","KEGG: hsa04350	PMID:26893264","Chondrocytes -> Melanocytes",0.00941499170450142
698,"Mesenchymal cells","Melanocytes","BMP5","BMPR1A_BMPR2",0.248481919711818,3,"BMP5_BMPR1A_BMPR2","BMP5 - (BMPR1A+BMPR2)","BMP","Secreted Signaling","KEGG: hsa04350	PMID:26893264","Mesenchymal cells -> Melanocytes",0.0178734719737828
699,"POM","Melanocytes","BMP5","BMPR1A_BMPR2",0.232647389161204,3,"BMP5_BMPR1A_BMPR2","BMP5 - (BMPR1A+BMPR2)","BMP","Secreted Signaling","KEGG: hsa04350	PMID:26893264","POM -> Melanocytes",0.0135909600769021
700,"Hair cells","Melanocytes","BMP5","BMPR1A_BMPR2",0.233636981282589,2,"BMP5_BMPR1A_BMPR2","BMP5 - (BMPR1A+BMPR2)","BMP","Secreted Signaling","KEGG: hsa04350	PMID:26893264","Hair cells -> Melanocytes",0.0138406643615889
701,"Cycling cells","Melanocytes","BMP5","BMPR1A_BMPR2",0.244053763348216,3,"BMP5_BMPR1A_BMPR2","BMP5 - (BMPR1A+BMPR2)","BMP","Secreted Signaling","KEGG: hsa04350	PMID:26893264","Cycling cells -> Melanocytes",0.0166148598001008
702,"Chondrocytes","Vestibular Supporting Cells","BMP5","BMPR1A_BMPR2",0.246256953174041,3,"BMP5_BMPR1A_BMPR2","BMP5 - (BMPR1A+BMPR2)","BMP","Secreted Signaling","KEGG: hsa04350	PMID:26893264","Chondrocytes -> Vestibular Supporting Cells",0.0172352418970764
703,"Mesenchymal cells","Vestibular Supporting Cells","BMP5","BMPR1A_BMPR2",0.291812991977166,3,"BMP5_BMPR1A_BMPR2","BMP5 - (BMPR1A+BMPR2)","BMP","Secreted Signaling","KEGG: hsa04350	PMID:26893264","Mesenchymal cells -> Vestibular Supporting Cells",0.0324890482903027
704,"Neuroepithelial cells","Vestibular Supporting Cells","BMP5","BMPR1A_BMPR2",0.216055133721402,3,"BMP5_BMPR1A_BMPR2","BMP5 - (BMPR1A+BMPR2)","BMP","Secreted Signaling","KEGG: hsa04350	PMID:26893264","Neuroepithelial cells -> Vestibular Supporting Cells",0.00976990805239563
705,"Melanocytes","Vestibular Supporting Cells","BMP5","BMPR1A_BMPR2",0.221023195937801,2,"BMP5_BMPR1A_BMPR2","BMP5 - (BMPR1A+BMPR2)","BMP","Secreted Signaling","KEGG: hsa04350	PMID:26893264","Melanocytes -> Vestibular Supporting Cells",0.0108410871208972
706,"Vestibular Supporting Cells","Vestibular Supporting Cells","BMP5","BMPR1A_BMPR2",0.243758897792555,3,"BMP5_BMPR1A_BMPR2","BMP5 - (BMPR1A+BMPR2)","BMP","Secreted Signaling","KEGG: hsa04350	PMID:26893264","Vestibular Supporting Cells -> Vestibular Supporting Cells",0.0165327114424041
707,"Vestibular Epithelial Cells","Vestibular Supporting Cells","BMP5","BMPR1A_BMPR2",0.228171054114209,3,"BMP5_BMPR1A_BMPR2","BMP5 - (BMPR1A+BMPR2)","BMP","Secreted Signaling","KEGG: hsa04350	PMID:26893264","Vestibular Epithelial Cells -> Vestibular Supporting Cells",0.0124918747699105
708,"POM","Vestibular Supporting Cells","BMP5","BMPR1A_BMPR2",0.270336956577708,3,"BMP5_BMPR1A_BMPR2","BMP5 - (BMPR1A+BMPR2)","BMP","Secreted Signaling","KEGG: hsa04350	PMID:26893264","POM -> Vestibular Supporting Cells",0.024746102189749
709,"Hair cells","Vestibular Supporting Cells","BMP5","BMPR1A_BMPR2",0.271765637353263,3,"BMP5_BMPR1A_BMPR2","BMP5 - (BMPR1A+BMPR2)","BMP","Secreted Signaling","KEGG: hsa04350	PMID:26893264","Hair cells -> Vestibular Supporting Cells",0.0252320298000712
710,"Endothelial cells","Vestibular Supporting Cells","BMP5","BMPR1A_BMPR2",0.229918916640206,3,"BMP5_BMPR1A_BMPR2","BMP5 - (BMPR1A+BMPR2)","BMP","Secreted Signaling","KEGG: hsa04350	PMID:26893264","Endothelial cells -> Vestibular Supporting Cells",0.0129150834079931
711,"Cycling cells","Vestibular Supporting Cells","BMP5","BMPR1A_BMPR2",0.285810327634208,3,"BMP5_BMPR1A_BMPR2","BMP5 - (BMPR1A+BMPR2)","BMP","Secreted Signaling","KEGG: hsa04350	PMID:26893264","Cycling cells -> Vestibular Supporting Cells",0.0302329200071867
712,"Chondrocytes","Vestibular Epithelial Cells","BMP5","BMPR1A_BMPR2",0.238417735661687,3,"BMP5_BMPR1A_BMPR2","BMP5 - (BMPR1A+BMPR2)","BMP","Secreted Signaling","KEGG: hsa04350	PMID:26893264","Chondrocytes -> Vestibular Epithelial Cells",0.0150810115761783
713,"Mesenchymal cells","Vestibular Epithelial Cells","BMP5","BMPR1A_BMPR2",0.281022800789964,3,"BMP5_BMPR1A_BMPR2","BMP5 - (BMPR1A+BMPR2)","BMP","Secreted Signaling","KEGG: hsa04350	PMID:26893264","Mesenchymal cells -> Vestibular Epithelial Cells",0.0284835051908085
714,"Vestibular Supporting Cells","Vestibular Epithelial Cells","BMP5","BMPR1A_BMPR2",0.236070456826611,3,"BMP5_BMPR1A_BMPR2","BMP5 - (BMPR1A+BMPR2)","BMP","Secreted Signaling","KEGG: hsa04350	PMID:26893264","Vestibular Supporting Cells -> Vestibular Epithelial Cells",0.0144649978635433
715,"POM","Vestibular Epithelial Cells","BMP5","BMPR1A_BMPR2",0.261019918235502,3,"BMP5_BMPR1A_BMPR2","BMP5 - (BMPR1A+BMPR2)","BMP","Secreted Signaling","KEGG: hsa04350	PMID:26893264","POM -> Vestibular Epithelial Cells",0.0216852005828034
716,"Hair cells","Vestibular Epithelial Cells","BMP5","BMPR1A_BMPR2",0.262328145966326,3,"BMP5_BMPR1A_BMPR2","BMP5 - (BMPR1A+BMPR2)","BMP","Secreted Signaling","KEGG: hsa04350	PMID:26893264","Hair cells -> Vestibular Epithelial Cells",0.0221034965027078
717,"Endothelial cells","Vestibular Epithelial Cells","BMP5","BMPR1A_BMPR2",0.223043593476615,3,"BMP5_BMPR1A_BMPR2","BMP5 - (BMPR1A+BMPR2)","BMP","Secreted Signaling","KEGG: hsa04350	PMID:26893264","Endothelial cells -> Vestibular Epithelial Cells",0.0112946232707053
718,"Cycling cells","Vestibular Epithelial Cells","BMP5","BMPR1A_BMPR2",0.275429796964411,3,"BMP5_BMPR1A_BMPR2","BMP5 - (BMPR1A+BMPR2)","BMP","Secreted Signaling","KEGG: hsa04350	PMID:26893264","Cycling cells -> Vestibular Epithelial Cells",0.0264979147113806
719,"Mesenchymal cells","Cochlear Medial Duct Floor","BMP5","BMPR1A_BMPR2",0.231356058960538,3,"BMP5_BMPR1A_BMPR2","BMP5 - (BMPR1A+BMPR2)","BMP","Secreted Signaling","KEGG: hsa04350	PMID:26893264","Mesenchymal cells -> Cochlear Medial Duct Floor",0.0132687722693313
720,"Cycling cells","Cochlear Medial Duct Floor","BMP5","BMPR1A_BMPR2",0.227495456117042,3,"BMP5_BMPR1A_BMPR2","BMP5 - (BMPR1A+BMPR2)","BMP","Secreted Signaling","KEGG: hsa04350	PMID:26893264","Cycling cells -> Cochlear Medial Duct Floor",0.0123303424156293
721,"Mesenchymal cells","Cochlear Lateral Duct Floor","BMP5","BMPR1A_BMPR2",0.225465797929818,3,"BMP5_BMPR1A_BMPR2","BMP5 - (BMPR1A+BMPR2)","BMP","Secreted Signaling","KEGG: hsa04350	PMID:26893264","Mesenchymal cells -> Cochlear Lateral Duct Floor",0.0118519542871636
722,"Cycling cells","Cochlear Lateral Duct Floor","BMP5","BMPR1A_BMPR2",0.22179271866841,2,"BMP5_BMPR1A_BMPR2","BMP5 - (BMPR1A+BMPR2)","BMP","Secreted Signaling","KEGG: hsa04350	PMID:26893264","Cycling cells -> Cochlear Lateral Duct Floor",0.0110126101043234
723,"Chondrocytes","POM","BMP5","BMPR1A_BMPR2",0.206986738523028,2,"BMP5_BMPR1A_BMPR2","BMP5 - (BMPR1A+BMPR2)","BMP","Secreted Signaling","KEGG: hsa04350	PMID:26893264","Chondrocytes -> POM",0.0079767247229599
724,"Mesenchymal cells","POM","BMP5","BMPR1A_BMPR2",0.238656845842384,3,"BMP5_BMPR1A_BMPR2","BMP5 - (BMPR1A+BMPR2)","BMP","Secreted Signaling","KEGG: hsa04350	PMID:26893264","Mesenchymal cells -> POM",0.0151445196469044
725,"Vestibular Supporting Cells","POM","BMP5","BMPR1A_BMPR2",0.20520517681665,2,"BMP5_BMPR1A_BMPR2","BMP5 - (BMPR1A+BMPR2)","BMP","Secreted Signaling","KEGG: hsa04350	PMID:26893264","Vestibular Supporting Cells -> POM",0.00764906848004011
726,"POM","POM","BMP5","BMPR1A_BMPR2",0.224011714685549,3,"BMP5_BMPR1A_BMPR2","BMP5 - (BMPR1A+BMPR2)","BMP","Secreted Signaling","KEGG: hsa04350	PMID:26893264","POM -> POM",0.0115156044509299
727,"Hair cells","POM","BMP5","BMPR1A_BMPR2",0.224928201913427,2,"BMP5_BMPR1A_BMPR2","BMP5 - (BMPR1A+BMPR2)","BMP","Secreted Signaling","KEGG: hsa04350	PMID:26893264","Hair cells -> POM",0.0117269797421334
728,"Cycling cells","POM","BMP5","BMPR1A_BMPR2",0.23456827777683,3,"BMP5_BMPR1A_BMPR2","BMP5 - (BMPR1A+BMPR2)","BMP","Secreted Signaling","KEGG: hsa04350	PMID:26893264","Cycling cells -> POM",0.0140778723486158
729,"Chondrocytes","Hair cells","BMP5","BMPR1A_BMPR2",0.226391626651857,3,"BMP5_BMPR1A_BMPR2","BMP5 - (BMPR1A+BMPR2)","BMP","Secreted Signaling","KEGG: hsa04350	PMID:26893264","Chondrocytes -> Hair cells",0.0120688865560921
730,"Mesenchymal cells","Hair cells","BMP5","BMPR1A_BMPR2",0.264624819567305,3,"BMP5_BMPR1A_BMPR2","BMP5 - (BMPR1A+BMPR2)","BMP","Secreted Signaling","KEGG: hsa04350	PMID:26893264","Mesenchymal cells -> Hair cells",0.0228470098942861
731,"Vestibular Supporting Cells","Hair cells","BMP5","BMPR1A_BMPR2",0.224268811238339,3,"BMP5_BMPR1A_BMPR2","BMP5 - (BMPR1A+BMPR2)","BMP","Secreted Signaling","KEGG: hsa04350	PMID:26893264","Vestibular Supporting Cells -> Hair cells",0.0115746864393105
732,"POM","Hair cells","BMP5","BMPR1A_BMPR2",0.246780981603606,3,"BMP5_BMPR1A_BMPR2","BMP5 - (BMPR1A+BMPR2)","BMP","Secreted Signaling","KEGG: hsa04350	PMID:26893264","POM -> Hair cells",0.0173845027204325
733,"Hair cells","Hair cells","BMP5","BMPR1A_BMPR2",0.24792523826351,2,"BMP5_BMPR1A_BMPR2","BMP5 - (BMPR1A+BMPR2)","BMP","Secreted Signaling","KEGG: hsa04350	PMID:26893264","Hair cells -> Hair cells",0.0177126892407769
734,"Cycling cells","Hair cells","BMP5","BMPR1A_BMPR2",0.259636719587275,3,"BMP5_BMPR1A_BMPR2","BMP5 - (BMPR1A+BMPR2)","BMP","Secreted Signaling","KEGG: hsa04350	PMID:26893264","Cycling cells -> Hair cells",0.0212470899621277
735,"Chondrocytes","Endothelial cells","BMP5","BMPR1A_BMPR2",0.219491276611158,3,"BMP5_BMPR1A_BMPR2","BMP5 - (BMPR1A+BMPR2)","BMP","Secreted Signaling","KEGG: hsa04350	PMID:26893264","Chondrocytes -> Endothelial cells",0.0105040989627455
736,"Mesenchymal cells","Endothelial cells","BMP5","BMPR1A_BMPR2",0.25536504904263,3,"BMP5_BMPR1A_BMPR2","BMP5 - (BMPR1A+BMPR2)","BMP","Secreted Signaling","KEGG: hsa04350	PMID:26893264","Mesenchymal cells -> Endothelial cells",0.0199213616578455
737,"Vestibular Supporting Cells","Endothelial cells","BMP5","BMPR1A_BMPR2",0.217491342399575,3,"BMP5_BMPR1A_BMPR2","BMP5 - (BMPR1A+BMPR2)","BMP","Secreted Signaling","KEGG: hsa04350	PMID:26893264","Vestibular Supporting Cells -> Endothelial cells",0.0100731262511774
738,"POM","Endothelial cells","BMP5","BMPR1A_BMPR2",0.238683963289882,3,"BMP5_BMPR1A_BMPR2","BMP5 - (BMPR1A+BMPR2)","BMP","Secreted Signaling","KEGG: hsa04350	PMID:26893264","POM -> Endothelial cells",0.0151517308968822
739,"Hair cells","Endothelial cells","BMP5","BMPR1A_BMPR2",0.239735657838575,3,"BMP5_BMPR1A_BMPR2","BMP5 - (BMPR1A+BMPR2)","BMP","Secreted Signaling","KEGG: hsa04350	PMID:26893264","Hair cells -> Endothelial cells",0.0154327870946459
740,"Cycling cells","Endothelial cells","BMP5","BMPR1A_BMPR2",0.250699704950364,3,"BMP5_BMPR1A_BMPR2","BMP5 - (BMPR1A+BMPR2)","BMP","Secreted Signaling","KEGG: hsa04350	PMID:26893264","Cycling cells -> Endothelial cells",0.0185212609373622
741,"Chondrocytes","Cycling cells","BMP5","BMPR1A_BMPR2",0.212881444126077,3,"BMP5_BMPR1A_BMPR2","BMP5 - (BMPR1A+BMPR2)","BMP","Secreted Signaling","KEGG: hsa04350	PMID:26893264","Chondrocytes -> Cycling cells",0.00911849707203461
742,"Mesenchymal cells","Cycling cells","BMP5","BMPR1A_BMPR2",0.246538171217696,3,"BMP5_BMPR1A_BMPR2","BMP5 - (BMPR1A+BMPR2)","BMP","Secreted Signaling","KEGG: hsa04350	PMID:26893264","Mesenchymal cells -> Cycling cells",0.0173152610800274
743,"Vestibular Supporting Cells","Cycling cells","BMP5","BMPR1A_BMPR2",0.210997075459866,3,"BMP5_BMPR1A_BMPR2","BMP5 - (BMPR1A+BMPR2)","BMP","Secreted Signaling","KEGG: hsa04350	PMID:26893264","Vestibular Supporting Cells -> Cycling cells",0.00874387186026583
744,"POM","Cycling cells","BMP5","BMPR1A_BMPR2",0.230939214214419,3,"BMP5_BMPR1A_BMPR2","BMP5 - (BMPR1A+BMPR2)","BMP","Secreted Signaling","KEGG: hsa04350	PMID:26893264","POM -> Cycling cells",0.013165654509571
745,"Hair cells","Cycling cells","BMP5","BMPR1A_BMPR2",0.231911756028463,2,"BMP5_BMPR1A_BMPR2","BMP5 - (BMPR1A+BMPR2)","BMP","Secreted Signaling","KEGG: hsa04350	PMID:26893264","Hair cells -> Cycling cells",0.0134069112163436
746,"Cycling cells","Cycling cells","BMP5","BMPR1A_BMPR2",0.242176067265595,3,"BMP5_BMPR1A_BMPR2","BMP5 - (BMPR1A+BMPR2)","BMP","Secreted Signaling","KEGG: hsa04350	PMID:26893264","Cycling cells -> Cycling cells",0.0160953127503776
747,"Mesenchymal cells","Skeletal myocytes","BMP5","BMPR1B_ACVR2A",0.182684276683529,3,"BMP5_BMPR1B_ACVR2A","BMP5 - (BMPR1B+ACVR2A)","BMP","Secreted Signaling","KEGG: hsa04350	PMID:26893264","Mesenchymal cells -> Skeletal myocytes",0.00419473613922143
748,"POM","Skeletal myocytes","BMP5","BMPR1B_ACVR2A",0.173931037035384,3,"BMP5_BMPR1B_ACVR2A","BMP5 - (BMPR1B+ACVR2A)","BMP","Secreted Signaling","KEGG: hsa04350	PMID:26893264","POM -> Skeletal myocytes",0.00318467463827912
749,"Hair cells","Skeletal myocytes","BMP5","BMPR1B_ACVR2A",0.174448385420134,2,"BMP5_BMPR1B_ACVR2A","BMP5 - (BMPR1B+ACVR2A)","BMP","Secreted Signaling","KEGG: hsa04350	PMID:26893264","Hair cells -> Skeletal myocytes",0.00323944074552017
750,"Cycling cells","Skeletal myocytes","BMP5","BMPR1B_ACVR2A",0.180247561789879,3,"BMP5_BMPR1B_ACVR2A","BMP5 - (BMPR1B+ACVR2A)","BMP","Secreted Signaling","KEGG: hsa04350	PMID:26893264","Cycling cells -> Skeletal myocytes",0.00389553110311117
751,"Chondrocytes","Melanocytes","BMP5","BMPR1B_ACVR2A",0.173477593705509,3,"BMP5_BMPR1B_ACVR2A","BMP5 - (BMPR1B+ACVR2A)","BMP","Secreted Signaling","KEGG: hsa04350	PMID:26893264","Chondrocytes -> Melanocytes",0.00313717302068055
752,"Mesenchymal cells","Melanocytes","BMP5","BMPR1B_ACVR2A",0.19539993484031,3,"BMP5_BMPR1B_ACVR2A","BMP5 - (BMPR1B+ACVR2A)","BMP","Secreted Signaling","KEGG: hsa04350	PMID:26893264","Mesenchymal cells -> Melanocytes",0.00598972981586543
753,"Vestibular Supporting Cells","Melanocytes","BMP5","BMPR1B_ACVR2A",0.172216840461585,2,"BMP5_BMPR1B_ACVR2A","BMP5 - (BMPR1B+ACVR2A)","BMP","Secreted Signaling","KEGG: hsa04350	PMID:26893264","Vestibular Supporting Cells -> Melanocytes",0.00300753923648045
754,"POM","Melanocytes","BMP5","BMPR1B_ACVR2A",0.185426111477587,3,"BMP5_BMPR1B_ACVR2A","BMP5 - (BMPR1B+ACVR2A)","BMP","Secreted Signaling","KEGG: hsa04350	PMID:26893264","POM -> Melanocytes",0.00454838198247121
755,"Hair cells","Melanocytes","BMP5","BMPR1B_ACVR2A",0.186019455137606,3,"BMP5_BMPR1B_ACVR2A","BMP5 - (BMPR1B+ACVR2A)","BMP","Secreted Signaling","KEGG: hsa04350	PMID:26893264","Hair cells -> Melanocytes",0.00462729973032856
756,"Cycling cells","Melanocytes","BMP5","BMPR1B_ACVR2A",0.192619557984139,3,"BMP5_BMPR1B_ACVR2A","BMP5 - (BMPR1B+ACVR2A)","BMP","Secreted Signaling","KEGG: hsa04350	PMID:26893264","Cycling cells -> Melanocytes",0.0055632055141428
757,"Chondrocytes","Vestibular Supporting Cells","BMP5","BMPR1B_ACVR2A",0.184277837177843,3,"BMP5_BMPR1B_ACVR2A","BMP5 - (BMPR1B+ACVR2A)","BMP","Secreted Signaling","KEGG: hsa04350	PMID:26893264","Chondrocytes -> Vestibular Supporting Cells",0.00439807407887435
758,"Mesenchymal cells","Vestibular Supporting Cells","BMP5","BMPR1B_ACVR2A",0.209160660698269,3,"BMP5_BMPR1B_ACVR2A","BMP5 - (BMPR1B+ACVR2A)","BMP","Secreted Signaling","KEGG: hsa04350	PMID:26893264","Mesenchymal cells -> Vestibular Supporting Cells",0.00838749162609116
759,"Neuroepithelial cells","Vestibular Supporting Cells","BMP5","BMPR1B_ACVR2A",0.166670010376391,2,"BMP5_BMPR1B_ACVR2A","BMP5 - (BMPR1B+ACVR2A)","BMP","Secreted Signaling","KEGG: hsa04350	PMID:26893264","Neuroepithelial cells -> Vestibular Supporting Cells",0.00247905056483792
760,"Melanocytes","Vestibular Supporting Cells","BMP5","BMPR1B_ACVR2A",0.169634253455303,2,"BMP5_BMPR1B_ACVR2A","BMP5 - (BMPR1B+ACVR2A)","BMP","Secreted Signaling","KEGG: hsa04350	PMID:26893264","Melanocytes -> Vestibular Supporting Cells",0.00275307773283873
761,"Vestibular Supporting Cells","Vestibular Supporting Cells","BMP5","BMPR1B_ACVR2A",0.182857606202896,3,"BMP5_BMPR1B_ACVR2A","BMP5 - (BMPR1B+ACVR2A)","BMP","Secreted Signaling","KEGG: hsa04350	PMID:26893264","Vestibular Supporting Cells -> Vestibular Supporting Cells",0.00421655791951041
762,"Vestibular Epithelial Cells","Vestibular Supporting Cells","BMP5","BMPR1B_ACVR2A",0.173850915643355,3,"BMP5_BMPR1B_ACVR2A","BMP5 - (BMPR1B+ACVR2A)","BMP","Secreted Signaling","KEGG: hsa04350	PMID:26893264","Vestibular Epithelial Cells -> Vestibular Supporting Cells",0.00317624742002539
763,"POM","Vestibular Supporting Cells","BMP5","BMPR1B_ACVR2A",0.197784268060696,3,"BMP5_BMPR1B_ACVR2A","BMP5 - (BMPR1B+ACVR2A)","BMP","Secreted Signaling","KEGG: hsa04350	PMID:26893264","POM -> Vestibular Supporting Cells",0.00637090430132783
764,"Hair cells","Vestibular Supporting Cells","BMP5","BMPR1B_ACVR2A",0.198467449178126,3,"BMP5_BMPR1B_ACVR2A","BMP5 - (BMPR1B+ACVR2A)","BMP","Secreted Signaling","KEGG: hsa04350	PMID:26893264","Hair cells -> Vestibular Supporting Cells",0.00648275550583351
765,"Endothelial cells","Vestibular Supporting Cells","BMP5","BMPR1B_ACVR2A",0.174873548745971,3,"BMP5_BMPR1B_ACVR2A","BMP5 - (BMPR1B+ACVR2A)","BMP","Secreted Signaling","KEGG: hsa04350	PMID:26893264","Endothelial cells -> Vestibular Supporting Cells",0.00328490442931131
766,"Cycling cells","Vestibular Supporting Cells","BMP5","BMPR1B_ACVR2A",0.205985365358882,3,"BMP5_BMPR1B_ACVR2A","BMP5 - (BMPR1B+ACVR2A)","BMP","Secreted Signaling","KEGG: hsa04350	PMID:26893264","Cycling cells -> Vestibular Supporting Cells",0.00779156282091268
767,"Chondrocytes","Vestibular Epithelial Cells","BMP5","BMPR1B_ACVR2A",0.177714041811412,3,"BMP5_BMPR1B_ACVR2A","BMP5 - (BMPR1B+ACVR2A)","BMP","Secreted Signaling","KEGG: hsa04350	PMID:26893264","Chondrocytes -> Vestibular Epithelial Cells",0.00359929470112813
768,"Mesenchymal cells","Vestibular Epithelial Cells","BMP5","BMPR1B_ACVR2A",0.200774403895595,3,"BMP5_BMPR1B_ACVR2A","BMP5 - (BMPR1B+ACVR2A)","BMP","Secreted Signaling","KEGG: hsa04350	PMID:26893264","Mesenchymal cells -> Vestibular Epithelial Cells",0.00686915227095602
769,"Vestibular Supporting Cells","Vestibular Epithelial Cells","BMP5","BMPR1B_ACVR2A",0.176391790476431,3,"BMP5_BMPR1B_ACVR2A","BMP5 - (BMPR1B+ACVR2A)","BMP","Secreted Signaling","KEGG: hsa04350	PMID:26893264","Vestibular Supporting Cells -> Vestibular Epithelial Cells",0.00345063129512099
770,"POM","Vestibular Epithelial Cells","BMP5","BMPR1B_ACVR2A",0.190262784797829,3,"BMP5_BMPR1B_ACVR2A","BMP5 - (BMPR1B+ACVR2A)","BMP","Secreted Signaling","KEGG: hsa04350	PMID:26893264","POM -> Vestibular Epithelial Cells",0.00521670870897129
771,"Hair cells","Vestibular Epithelial Cells","BMP5","BMPR1B_ACVR2A",0.190890241042312,3,"BMP5_BMPR1B_ACVR2A","BMP5 - (BMPR1B+ACVR2A)","BMP","Secreted Signaling","KEGG: hsa04350	PMID:26893264","Hair cells -> Vestibular Epithelial Cells",0.00530761612580791
772,"Cycling cells","Vestibular Epithelial Cells","BMP5","BMPR1B_ACVR2A",0.19784258964928,3,"BMP5_BMPR1B_ACVR2A","BMP5 - (BMPR1B+ACVR2A)","BMP","Secreted Signaling","KEGG: hsa04350	PMID:26893264","Cycling cells -> Vestibular Epithelial Cells",0.00638040690423696
773,"Chondrocytes","Hair cells","BMP5","BMPR1B_ACVR2A",0.192696649307805,3,"BMP5_BMPR1B_ACVR2A","BMP5 - (BMPR1B+ACVR2A)","BMP","Secreted Signaling","KEGG: hsa04350	PMID:26893264","Chondrocytes -> Hair cells",0.00557477215227282
774,"Mesenchymal cells","Hair cells","BMP5","BMPR1B_ACVR2A",0.220012508753777,3,"BMP5_BMPR1B_ACVR2A","BMP5 - (BMPR1B+ACVR2A)","BMP","Secreted Signaling","KEGG: hsa04350	PMID:26893264","Mesenchymal cells -> Hair cells",0.010618090147184
775,"Neuroepithelial cells","Hair cells","BMP5","BMPR1B_ACVR2A",0.173545282682779,3,"BMP5_BMPR1B_ACVR2A","BMP5 - (BMPR1B+ACVR2A)","BMP","Secreted Signaling","KEGG: hsa04350	PMID:26893264","Neuroepithelial cells -> Hair cells",0.0031442343836082
776,"Melanocytes","Hair cells","BMP5","BMPR1B_ACVR2A",0.176758761702493,2,"BMP5_BMPR1B_ACVR2A","BMP5 - (BMPR1B+ACVR2A)","BMP","Secreted Signaling","KEGG: hsa04350	PMID:26893264","Melanocytes -> Hair cells",0.00349148482230438
777,"Vestibular Supporting Cells","Hair cells","BMP5","BMPR1B_ACVR2A",0.191146340693429,3,"BMP5_BMPR1B_ACVR2A","BMP5 - (BMPR1B+ACVR2A)","BMP","Secreted Signaling","KEGG: hsa04350	PMID:26893264","Vestibular Supporting Cells -> Hair cells",0.00534499995373062
778,"Vestibular Epithelial Cells","Hair cells","BMP5","BMPR1B_ACVR2A",0.181337415208793,3,"BMP5_BMPR1B_ACVR2A","BMP5 - (BMPR1B+ACVR2A)","BMP","Secreted Signaling","KEGG: hsa04350	PMID:26893264","Vestibular Epithelial Cells -> Hair cells",0.00402761154591465
779,"POM","Hair cells","BMP5","BMPR1B_ACVR2A",0.207473454695085,3,"BMP5_BMPR1B_ACVR2A","BMP5 - (BMPR1B+ACVR2A)","BMP","Secreted Signaling","KEGG: hsa04350	PMID:26893264","POM -> Hair cells",0.0080676445753523
780,"Hair cells","Hair cells","BMP5","BMPR1B_ACVR2A",0.208235004159595,3,"BMP5_BMPR1B_ACVR2A","BMP5 - (BMPR1B+ACVR2A)","BMP","Secreted Signaling","KEGG: hsa04350	PMID:26893264","Hair cells -> Hair cells",0.00821111484243476
781,"Endothelial cells","Hair cells","BMP5","BMPR1B_ACVR2A",0.182449151469727,3,"BMP5_BMPR1B_ACVR2A","BMP5 - (BMPR1B+ACVR2A)","BMP","Secreted Signaling","KEGG: hsa04350	PMID:26893264","Endothelial cells -> Hair cells",0.00416524918578429
782,"Cycling cells","Hair cells","BMP5","BMPR1B_ACVR2A",0.216510811672692,3,"BMP5_BMPR1B_ACVR2A","BMP5 - (BMPR1B+ACVR2A)","BMP","Secreted Signaling","KEGG: hsa04350	PMID:26893264","Cycling cells -> Hair cells",0.00986554403223438
783,"Chondrocytes","Endothelial cells","BMP5","BMPR1B_ACVR2A",0.173318810558905,3,"BMP5_BMPR1B_ACVR2A","BMP5 - (BMPR1B+ACVR2A)","BMP","Secreted Signaling","KEGG: hsa04350	PMID:26893264","Chondrocytes -> Endothelial cells",0.00312064931165964
784,"Mesenchymal cells","Endothelial cells","BMP5","BMPR1B_ACVR2A",0.195199082799983,3,"BMP5_BMPR1B_ACVR2A","BMP5 - (BMPR1B+ACVR2A)","BMP","Secreted Signaling","KEGG: hsa04350	PMID:26893264","Mesenchymal cells -> Endothelial cells",0.00595827129378769
785,"Vestibular Supporting Cells","Endothelial cells","BMP5","BMPR1B_ACVR2A",0.172060335532045,2,"BMP5_BMPR1B_ACVR2A","BMP5 - (BMPR1B+ACVR2A)","BMP","Secreted Signaling","KEGG: hsa04350	PMID:26893264","Vestibular Supporting Cells -> Endothelial cells",0.00299169626850957
786,"POM","Endothelial cells","BMP5","BMPR1B_ACVR2A",0.185245107237194,3,"BMP5_BMPR1B_ACVR2A","BMP5 - (BMPR1B+ACVR2A)","BMP","Secreted Signaling","KEGG: hsa04350	PMID:26893264","POM -> Endothelial cells",0.00452447722822207
787,"Hair cells","Endothelial cells","BMP5","BMPR1B_ACVR2A",0.185837199594086,3,"BMP5_BMPR1B_ACVR2A","BMP5 - (BMPR1B+ACVR2A)","BMP","Secreted Signaling","KEGG: hsa04350	PMID:26893264","Hair cells -> Endothelial cells",0.00460296799840594
788,"Cycling cells","Endothelial cells","BMP5","BMPR1B_ACVR2A",0.19242429488863,3,"BMP5_BMPR1B_ACVR2A","BMP5 - (BMPR1B+ACVR2A)","BMP","Secreted Signaling","KEGG: hsa04350	PMID:26893264","Cycling cells -> Endothelial cells",0.00553397465896037
789,"Chondrocytes","Hair cells","BMP5","BMPR1B_ACVR2B",0.167225371317857,3,"BMP5_BMPR1B_ACVR2B","BMP5 - (BMPR1B+ACVR2B)","BMP","Secreted Signaling","KEGG: hsa04350	PMID:26893264","Chondrocytes -> Hair cells",0.00252894304607667
790,"Fibroblasts","Hair cells","BMP5","BMPR1B_ACVR2B",0.142736956635047,3,"BMP5_BMPR1B_ACVR2B","BMP5 - (BMPR1B+ACVR2B)","BMP","Secreted Signaling","KEGG: hsa04350	PMID:26893264","Fibroblasts -> Hair cells",0.000906523065436433
791,"Pericytes","Hair cells","BMP5","BMPR1B_ACVR2B",0.142332400507204,3,"BMP5_BMPR1B_ACVR2B","BMP5 - (BMPR1B+ACVR2B)","BMP","Secreted Signaling","KEGG: hsa04350	PMID:26893264","Pericytes -> Hair cells",0.000888649938510959
792,"Mesenchymal cells","Hair cells","BMP5","BMPR1B_ACVR2B",0.187520030937672,3,"BMP5_BMPR1B_ACVR2B","BMP5 - (BMPR1B+ACVR2B)","BMP","Secreted Signaling","KEGG: hsa04350	PMID:26893264","Mesenchymal cells -> Hair cells",0.00483070129936178
793,"Neuroepithelial cells","Hair cells","BMP5","BMPR1B_ACVR2B",0.15257808766838,3,"BMP5_BMPR1B_ACVR2B","BMP5 - (BMPR1B+ACVR2B)","BMP","Secreted Signaling","KEGG: hsa04350	PMID:26893264","Neuroepithelial cells -> Hair cells",0.00142437656272904
794,"Keratinocytes","Hair cells","BMP5","BMPR1B_ACVR2B",0.130920057165672,3,"BMP5_BMPR1B_ACVR2B","BMP5 - (BMPR1B+ACVR2B)","BMP","Secreted Signaling","KEGG: hsa04350	PMID:26893264","Keratinocytes -> Hair cells",0.000481671104492689
795,"Melanocytes","Hair cells","BMP5","BMPR1B_ACVR2B",0.15506120252964,3,"BMP5_BMPR1B_ACVR2B","BMP5 - (BMPR1B+ACVR2B)","BMP","Secreted Signaling","KEGG: hsa04350	PMID:26893264","Melanocytes -> Hair cells",0.00158199834323514
796,"Vestibular Supporting Cells","Hair cells","BMP5","BMPR1B_ACVR2B",0.16605296615575,3,"BMP5_BMPR1B_ACVR2B","BMP5 - (BMPR1B+ACVR2B)","BMP","Secreted Signaling","KEGG: hsa04350	PMID:26893264","Vestibular Supporting Cells -> Hair cells",0.00242439111972276
797,"Vestibular Epithelial Cells","Hair cells","BMP5","BMPR1B_ACVR2B",0.158581284682792,3,"BMP5_BMPR1B_ACVR2B","BMP5 - (BMPR1B+ACVR2B)","BMP","Secreted Signaling","KEGG: hsa04350	PMID:26893264","Vestibular Epithelial Cells -> Hair cells",0.00182547626648879
798,"POM","Hair cells","BMP5","BMPR1B_ACVR2B",0.178311927902855,3,"BMP5_BMPR1B_ACVR2B","BMP5 - (BMPR1B+ACVR2B)","BMP","Secreted Signaling","KEGG: hsa04350	PMID:26893264","POM -> Hair cells",0.00366784939620198
799,"Hair cells","Hair cells","BMP5","BMPR1B_ACVR2B",0.178857923960149,3,"BMP5_BMPR1B_ACVR2B","BMP5 - (BMPR1B+ACVR2B)","BMP","Secreted Signaling","KEGG: hsa04350	PMID:26893264","Hair cells -> Hair cells",0.00373118315454768
800,"Endothelial cells","Hair cells","BMP5","BMPR1B_ACVR2B",0.159432845058927,3,"BMP5_BMPR1B_ACVR2B","BMP5 - (BMPR1B+ACVR2B)","BMP","Secreted Signaling","KEGG: hsa04350	PMID:26893264","Endothelial cells -> Hair cells",0.00188800738319619
801,"Cycling cells","Hair cells","BMP5","BMPR1B_ACVR2B",0.184955527056641,3,"BMP5_BMPR1B_ACVR2B","BMP5 - (BMPR1B+ACVR2B)","BMP","Secreted Signaling","KEGG: hsa04350	PMID:26893264","Cycling cells -> Hair cells",0.00448639790988646
802,"Chondrocytes","Chondrocytes","BMP5","BMPR1B_BMPR2",0.202985548871642,3,"BMP5_BMPR1B_BMPR2","BMP5 - (BMPR1B+BMPR2)","BMP","Secreted Signaling","KEGG: hsa04350	PMID:26893264","Chondrocytes -> Chondrocytes",0.00725213712067213
803,"Mesenchymal cells","Chondrocytes","BMP5","BMPR1B_BMPR2",0.233454973475264,3,"BMP5_BMPR1B_BMPR2","BMP5 - (BMPR1B+BMPR2)","BMP","Secreted Signaling","KEGG: hsa04350	PMID:26893264","Mesenchymal cells -> Chondrocytes",0.0137945561967273
804,"Vestibular Supporting Cells","Chondrocytes","BMP5","BMPR1B_BMPR2",0.201268459922057,3,"BMP5_BMPR1B_BMPR2","BMP5 - (BMPR1B+BMPR2)","BMP","Secreted Signaling","KEGG: hsa04350	PMID:26893264","Vestibular Supporting Cells -> Chondrocytes",0.00695365152414333
805,"POM","Chondrocytes","BMP5","BMPR1B_BMPR2",0.219401129701387,3,"BMP5_BMPR1B_BMPR2","BMP5 - (BMPR1B+BMPR2)","BMP","Secreted Signaling","KEGG: hsa04350	PMID:26893264","POM -> Chondrocytes",0.0104844541859477
806,"Hair cells","Chondrocytes","BMP5","BMPR1B_BMPR2",0.220264284407442,2,"BMP5_BMPR1B_BMPR2","BMP5 - (BMPR1B+BMPR2)","BMP","Secreted Signaling","KEGG: hsa04350	PMID:26893264","Hair cells -> Chondrocytes",0.0106733993435573
807,"Cycling cells","Chondrocytes","BMP5","BMPR1B_BMPR2",0.229526584774332,3,"BMP5_BMPR1B_BMPR2","BMP5 - (BMPR1B+BMPR2)","BMP","Secreted Signaling","KEGG: hsa04350	PMID:26893264","Cycling cells -> Chondrocytes",0.0128194235480404
808,"Chondrocytes","Mesenchymal cells","BMP5","BMPR1B_BMPR2",0.203745416781417,3,"BMP5_BMPR1B_BMPR2","BMP5 - (BMPR1B+BMPR2)","BMP","Secreted Signaling","KEGG: hsa04350	PMID:26893264","Chondrocytes -> Mesenchymal cells",0.00738661378994308
809,"Mesenchymal cells","Mesenchymal cells","BMP5","BMPR1B_BMPR2",0.234453932717711,3,"BMP5_BMPR1B_BMPR2","BMP5 - (BMPR1B+BMPR2)","BMP","Secreted Signaling","KEGG: hsa04350	PMID:26893264","Mesenchymal cells -> Mesenchymal cells",0.0140486324261524
810,"Vestibular Supporting Cells","Mesenchymal cells","BMP5","BMPR1B_BMPR2",0.202015730377388,3,"BMP5_BMPR1B_BMPR2","BMP5 - (BMPR1B+BMPR2)","BMP","Secreted Signaling","KEGG: hsa04350	PMID:26893264","Vestibular Supporting Cells -> Mesenchymal cells",0.00708263285057602
811,"POM","Mesenchymal cells","BMP5","BMPR1B_BMPR2",0.220284621845797,3,"BMP5_BMPR1B_BMPR2","BMP5 - (BMPR1B+BMPR2)","BMP","Secreted Signaling","KEGG: hsa04350	PMID:26893264","POM -> Mesenchymal cells",0.0106778740213233
812,"Hair cells","Mesenchymal cells","BMP5","BMPR1B_BMPR2",0.221155806592617,3,"BMP5_BMPR1B_BMPR2","BMP5 - (BMPR1B+BMPR2)","BMP","Secreted Signaling","KEGG: hsa04350	PMID:26893264","Hair cells -> Mesenchymal cells",0.0108705384091579
813,"Cycling cells","Mesenchymal cells","BMP5","BMPR1B_BMPR2",0.230493105563611,3,"BMP5_BMPR1B_BMPR2","BMP5 - (BMPR1B+BMPR2)","BMP","Secreted Signaling","KEGG: hsa04350	PMID:26893264","Cycling cells -> Mesenchymal cells",0.0130557769812755
814,"Mesenchymal cells","Skeletal myocytes","BMP5","BMPR1B_BMPR2",0.203697115065049,3,"BMP5_BMPR1B_BMPR2","BMP5 - (BMPR1B+BMPR2)","BMP","Secreted Signaling","KEGG: hsa04350	PMID:26893264","Mesenchymal cells -> Skeletal myocytes",0.00737802202214198
815,"Cycling cells","Skeletal myocytes","BMP5","BMPR1B_BMPR2",0.200681431185322,2,"BMP5_BMPR1B_BMPR2","BMP5 - (BMPR1B+BMPR2)","BMP","Secreted Signaling","KEGG: hsa04350	PMID:26893264","Cycling cells -> Skeletal myocytes",0.00685332003946076
816,"Mesenchymal cells","Neuroepithelial cells","BMP5","BMPR1B_BMPR2",0.215359075329342,3,"BMP5_BMPR1B_BMPR2","BMP5 - (BMPR1B+BMPR2)","BMP","Secreted Signaling","KEGG: hsa04350	PMID:26893264","Mesenchymal cells -> Neuroepithelial cells",0.00962484259501538
817,"POM","Neuroepithelial cells","BMP5","BMPR1B_BMPR2",0.203323688937405,3,"BMP5_BMPR1B_BMPR2","BMP5 - (BMPR1B+BMPR2)","BMP","Secreted Signaling","KEGG: hsa04350	PMID:26893264","POM -> Neuroepithelial cells",0.00731179802653939
818,"Cycling cells","Neuroepithelial cells","BMP5","BMPR1B_BMPR2",0.211998291918537,3,"BMP5_BMPR1B_BMPR2","BMP5 - (BMPR1B+BMPR2)","BMP","Secreted Signaling","KEGG: hsa04350	PMID:26893264","Cycling cells -> Neuroepithelial cells",0.0089417931214269
819,"Chondrocytes","Melanocytes","BMP5","BMPR1B_BMPR2",0.203318618478963,3,"BMP5_BMPR1B_BMPR2","BMP5 - (BMPR1B+BMPR2)","BMP","Secreted Signaling","KEGG: hsa04350	PMID:26893264","Chondrocytes -> Melanocytes",0.00731090125947497
820,"Mesenchymal cells","Melanocytes","BMP5","BMPR1B_BMPR2",0.233892726783514,3,"BMP5_BMPR1B_BMPR2","BMP5 - (BMPR1B+BMPR2)","BMP","Secreted Signaling","KEGG: hsa04350	PMID:26893264","Mesenchymal cells -> Melanocytes",0.0139055910557246
821,"POM","Melanocytes","BMP5","BMPR1B_BMPR2",0.219788335702879,3,"BMP5_BMPR1B_BMPR2","BMP5 - (BMPR1B+BMPR2)","BMP","Secreted Signaling","KEGG: hsa04350	PMID:26893264","POM -> Melanocytes",0.0105689799679534
822,"Hair cells","Melanocytes","BMP5","BMPR1B_BMPR2",0.22065500283934,2,"BMP5_BMPR1B_BMPR2","BMP5 - (BMPR1B+BMPR2)","BMP","Secreted Signaling","KEGG: hsa04350	PMID:26893264","Hair cells -> Melanocytes",0.0107595494124888
823,"Cycling cells","Melanocytes","BMP5","BMPR1B_BMPR2",0.229950137215567,3,"BMP5_BMPR1B_BMPR2","BMP5 - (BMPR1B+BMPR2)","BMP","Secreted Signaling","KEGG: hsa04350	PMID:26893264","Cycling cells -> Melanocytes",0.0129227122386676
824,"Chondrocytes","Vestibular Supporting Cells","BMP5","BMPR1B_BMPR2",0.217894616836722,3,"BMP5_BMPR1B_BMPR2","BMP5 - (BMPR1B+BMPR2)","BMP","Secreted Signaling","KEGG: hsa04350	PMID:26893264","Chondrocytes -> Vestibular Supporting Cells",0.0101592108888206
825,"Mesenchymal cells","Vestibular Supporting Cells","BMP5","BMPR1B_BMPR2",0.253226425879963,3,"BMP5_BMPR1B_BMPR2","BMP5 - (BMPR1B+BMPR2)","BMP","Secreted Signaling","KEGG: hsa04350	PMID:26893264","Mesenchymal cells -> Vestibular Supporting Cells",0.0192732929558819
826,"Vestibular Supporting Cells","Vestibular Supporting Cells","BMP5","BMPR1B_BMPR2",0.21592287592358,3,"BMP5_BMPR1B_BMPR2","BMP5 - (BMPR1B+BMPR2)","BMP","Secreted Signaling","KEGG: hsa04350	PMID:26893264","Vestibular Supporting Cells -> Vestibular Supporting Cells",0.00974224927090012
827,"POM","Vestibular Supporting Cells","BMP5","BMPR1B_BMPR2",0.236810423278028,3,"BMP5_BMPR1B_BMPR2","BMP5 - (BMPR1B+BMPR2)","BMP","Secreted Signaling","KEGG: hsa04350	PMID:26893264","POM -> Vestibular Supporting Cells",0.0146577349837054
828,"Hair cells","Vestibular Supporting Cells","BMP5","BMPR1B_BMPR2",0.237842531092464,3,"BMP5_BMPR1B_BMPR2","BMP5 - (BMPR1B+BMPR2)","BMP","Secreted Signaling","KEGG: hsa04350	PMID:26893264","Hair cells -> Vestibular Supporting Cells",0.0149288083283014
829,"Endothelial cells","Vestibular Supporting Cells","BMP5","BMPR1B_BMPR2",0.204929034939501,3,"BMP5_BMPR1B_BMPR2","BMP5 - (BMPR1B+BMPR2)","BMP","Secreted Signaling","KEGG: hsa04350	PMID:26893264","Endothelial cells -> Vestibular Supporting Cells",0.00759900467255865
830,"Cycling cells","Vestibular Supporting Cells","BMP5","BMPR1B_BMPR2",0.248635322020748,3,"BMP5_BMPR1B_BMPR2","BMP5 - (BMPR1B+BMPR2)","BMP","Secreted Signaling","KEGG: hsa04350	PMID:26893264","Cycling cells -> Vestibular Supporting Cells",0.0179179066976302
831,"Chondrocytes","Vestibular Epithelial Cells","BMP5","BMPR1B_BMPR2",0.214459579032569,3,"BMP5_BMPR1B_BMPR2","BMP5 - (BMPR1B+BMPR2)","BMP","Secreted Signaling","KEGG: hsa04350	PMID:26893264","Chondrocytes -> Vestibular Epithelial Cells",0.00943920660428883
832,"Mesenchymal cells","Vestibular Epithelial Cells","BMP5","BMPR1B_BMPR2",0.248639260116303,3,"BMP5_BMPR1B_BMPR2","BMP5 - (BMPR1B+BMPR2)","BMP","Secreted Signaling","KEGG: hsa04350	PMID:26893264","Mesenchymal cells -> Vestibular Epithelial Cells",0.0179190481421899
833,"Vestibular Supporting Cells","Vestibular Epithelial Cells","BMP5","BMPR1B_BMPR2",0.212547894580711,3,"BMP5_BMPR1B_BMPR2","BMP5 - (BMPR1B+BMPR2)","BMP","Secreted Signaling","KEGG: hsa04350	PMID:26893264","Vestibular Supporting Cells -> Vestibular Epithelial Cells",0.00905152569218291
834,"POM","Vestibular Epithelial Cells","BMP5","BMPR1B_BMPR2",0.232785593134947,3,"BMP5_BMPR1B_BMPR2","BMP5 - (BMPR1B+BMPR2)","BMP","Secreted Signaling","KEGG: hsa04350	PMID:26893264","POM -> Vestibular Epithelial Cells",0.0136256873469658
835,"Hair cells","Vestibular Epithelial Cells","BMP5","BMPR1B_BMPR2",0.233776574704488,3,"BMP5_BMPR1B_BMPR2","BMP5 - (BMPR1B+BMPR2)","BMP","Secreted Signaling","KEGG: hsa04350	PMID:26893264","Hair cells -> Vestibular Epithelial Cells",0.0138760832078643
836,"Cycling cells","Vestibular Epithelial Cells","BMP5","BMPR1B_BMPR2",0.244205739011555,3,"BMP5_BMPR1B_BMPR2","BMP5 - (BMPR1B+BMPR2)","BMP","Secreted Signaling","KEGG: hsa04350	PMID:26893264","Cycling cells -> Vestibular Epithelial Cells",0.0166572810233194
837,"Chondrocytes","Hair cells","BMP5","BMPR1B_BMPR2",0.221751404181279,3,"BMP5_BMPR1B_BMPR2","BMP5 - (BMPR1B+BMPR2)","BMP","Secreted Signaling","KEGG: hsa04350	PMID:26893264","Chondrocytes -> Hair cells",0.0110033631955815
838,"Mesenchymal cells","Hair cells","BMP5","BMPR1B_BMPR2",0.25837366107748,3,"BMP5_BMPR1B_BMPR2","BMP5 - (BMPR1B+BMPR2)","BMP","Secreted Signaling","KEGG: hsa04350	PMID:26893264","Mesenchymal cells -> Hair cells",0.0208507877524805
839,"Vestibular Supporting Cells","Hair cells","BMP5","BMPR1B_BMPR2",0.219712110621432,3,"BMP5_BMPR1B_BMPR2","BMP5 - (BMPR1B+BMPR2)","BMP","Secreted Signaling","KEGG: hsa04350	PMID:26893264","Vestibular Supporting Cells -> Hair cells",0.0105523101975701
840,"POM","Hair cells","BMP5","BMPR1B_BMPR2",0.241321910759777,3,"BMP5_BMPR1B_BMPR2","BMP5 - (BMPR1B+BMPR2)","BMP","Secreted Signaling","KEGG: hsa04350	PMID:26893264","POM -> Hair cells",0.0158617846879939
841,"Hair cells","Hair cells","BMP5","BMPR1B_BMPR2",0.24240566178943,3,"BMP5_BMPR1B_BMPR2","BMP5 - (BMPR1B+BMPR2)","BMP","Secreted Signaling","KEGG: hsa04350	PMID:26893264","Hair cells -> Hair cells",0.0161583847358727
842,"Endothelial cells","Hair cells","BMP5","BMPR1B_BMPR2",0.208350919273456,2,"BMP5_BMPR1B_BMPR2","BMP5 - (BMPR1B+BMPR2)","BMP","Secreted Signaling","KEGG: hsa04350	PMID:26893264","Endothelial cells -> Hair cells",0.00823308197249397
843,"Cycling cells","Hair cells","BMP5","BMPR1B_BMPR2",0.25360676025128,3,"BMP5_BMPR1B_BMPR2","BMP5 - (BMPR1B+BMPR2)","BMP","Secreted Signaling","KEGG: hsa04350	PMID:26893264","Cycling cells -> Hair cells",0.0193877752458391
844,"Chondrocytes","Endothelial cells","BMP5","BMPR1B_BMPR2",0.214562087870629,3,"BMP5_BMPR1B_BMPR2","BMP5 - (BMPR1B+BMPR2)","BMP","Secreted Signaling","KEGG: hsa04350	PMID:26893264","Chondrocytes -> Endothelial cells",0.00946025806338782
845,"Mesenchymal cells","Endothelial cells","BMP5","BMPR1B_BMPR2",0.24877587652161,3,"BMP5_BMPR1B_BMPR2","BMP5 - (BMPR1B+BMPR2)","BMP","Secreted Signaling","KEGG: hsa04350	PMID:26893264","Mesenchymal cells -> Endothelial cells",0.017958668601743
846,"Vestibular Supporting Cells","Endothelial cells","BMP5","BMPR1B_BMPR2",0.212648623085118,3,"BMP5_BMPR1B_BMPR2","BMP5 - (BMPR1B+BMPR2)","BMP","Secreted Signaling","KEGG: hsa04350	PMID:26893264","Vestibular Supporting Cells -> Endothelial cells",0.00907172045779806
847,"POM","Endothelial cells","BMP5","BMPR1B_BMPR2",0.23290558546676,3,"BMP5_BMPR1B_BMPR2","BMP5 - (BMPR1B+BMPR2)","BMP","Secreted Signaling","KEGG: hsa04350	PMID:26893264","POM -> Endothelial cells",0.0136558768932008
848,"Hair cells","Endothelial cells","BMP5","BMPR1B_BMPR2",0.233897774605515,3,"BMP5_BMPR1B_BMPR2","BMP5 - (BMPR1B+BMPR2)","BMP","Secreted Signaling","KEGG: hsa04350	PMID:26893264","Hair cells -> Endothelial cells",0.0139068741858898
849,"Cycling cells","Endothelial cells","BMP5","BMPR1B_BMPR2",0.244337695107537,3,"BMP5_BMPR1B_BMPR2","BMP5 - (BMPR1B+BMPR2)","BMP","Secreted Signaling","KEGG: hsa04350	PMID:26893264","Cycling cells -> Endothelial cells",0.0166941590383976
850,"Chondrocytes","Cycling cells","BMP5","BMPR1B_BMPR2",0.201252278768902,3,"BMP5_BMPR1B_BMPR2","BMP5 - (BMPR1B+BMPR2)","BMP","Secreted Signaling","KEGG: hsa04350	PMID:26893264","Chondrocytes -> Cycling cells",0.00695087424764912
851,"Mesenchymal cells","Cycling cells","BMP5","BMPR1B_BMPR2",0.231179866782739,3,"BMP5_BMPR1B_BMPR2","BMP5 - (BMPR1B+BMPR2)","BMP","Secreted Signaling","KEGG: hsa04350	PMID:26893264","Mesenchymal cells -> Cycling cells",0.0132251336162367
852,"Vestibular Supporting Cells","Cycling cells","BMP5","BMPR1B_BMPR2",0.199563769318342,2,"BMP5_BMPR1B_BMPR2","BMP5 - (BMPR1B+BMPR2)","BMP","Secreted Signaling","KEGG: hsa04350	PMID:26893264","Vestibular Supporting Cells -> Cycling cells",0.00666470487475044
853,"POM","Cycling cells","BMP5","BMPR1B_BMPR2",0.217387433826446,3,"BMP5_BMPR1B_BMPR2","BMP5 - (BMPR1B+BMPR2)","BMP","Secreted Signaling","KEGG: hsa04350	PMID:26893264","POM -> Cycling cells",0.0100510125160046
854,"Hair cells","Cycling cells","BMP5","BMPR1B_BMPR2",0.218232493660176,2,"BMP5_BMPR1B_BMPR2","BMP5 - (BMPR1B+BMPR2)","BMP","Secreted Signaling","KEGG: hsa04350	PMID:26893264","Hair cells -> Cycling cells",0.0102316538689192
855,"Cycling cells","Cycling cells","BMP5","BMPR1B_BMPR2",0.227324931261038,3,"BMP5_BMPR1B_BMPR2","BMP5 - (BMPR1B+BMPR2)","BMP","Secreted Signaling","KEGG: hsa04350	PMID:26893264","Cycling cells -> Cycling cells",0.0122897516526164
856,"POM","Pericytes","BMP6","ACVR1_ACVR2A",0.133031298277896,3,"BMP6_ACVR1_ACVR2A","BMP6 - (ACVR1+ACVR2A)","BMP","Secreted Signaling","KEGG: hsa04350	PMID:26893264","POM -> Pericytes",0.000543746156078706
857,"POM","Mesenchymal cells","BMP6","ACVR1_ACVR2A",0.110467037841419,3,"BMP6_ACVR1_ACVR2A","BMP6 - (ACVR1+ACVR2A)","BMP","Secreted Signaling","KEGG: hsa04350	PMID:26893264","POM -> Mesenchymal cells",0.000117100957644749
858,"POM","Skeletal myocytes","BMP6","ACVR1_ACVR2A",0.128407369142473,3,"BMP6_ACVR1_ACVR2A","BMP6 - (ACVR1+ACVR2A)","BMP","Secreted Signaling","KEGG: hsa04350	PMID:26893264","POM -> Skeletal myocytes",0.000414799602193609
859,"POM","Melanocytes","BMP6","ACVR1_ACVR2A",0.131133497690419,3,"BMP6_ACVR1_ACVR2A","BMP6 - (ACVR1+ACVR2A)","BMP","Secreted Signaling","KEGG: hsa04350	PMID:26893264","POM -> Melanocytes",0.000487696840673322
860,"POM","Vestibular Supporting Cells","BMP6","ACVR1_ACVR2A",0.138334174412919,3,"BMP6_ACVR1_ACVR2A","BMP6 - (ACVR1+ACVR2A)","BMP","Secreted Signaling","KEGG: hsa04350	PMID:26893264","POM -> Vestibular Supporting Cells",0.000725338793823572
861,"POM","Vestibular Epithelial Cells","BMP6","ACVR1_ACVR2A",0.124526220172456,3,"BMP6_ACVR1_ACVR2A","BMP6 - (ACVR1+ACVR2A)","BMP","Secreted Signaling","KEGG: hsa04350	PMID:26893264","POM -> Vestibular Epithelial Cells",0.000325405886437392
862,"POM","Cochlear Medial Duct Floor","BMP6","ACVR1_ACVR2A",0.131525666160491,3,"BMP6_ACVR1_ACVR2A","BMP6 - (ACVR1+ACVR2A)","BMP","Secreted Signaling","KEGG: hsa04350	PMID:26893264","POM -> Cochlear Medial Duct Floor",0.00049891302835446
863,"POM","Cochlear Lateral Duct Floor","BMP6","ACVR1_ACVR2A",0.11984138870191,3,"BMP6_ACVR1_ACVR2A","BMP6 - (ACVR1+ACVR2A)","BMP","Secreted Signaling","KEGG: hsa04350	PMID:26893264","POM -> Cochlear Lateral Duct Floor",0.000237732947206958
864,"POM","Hair cells","BMP6","ACVR1_ACVR2A",0.138276227841819,3,"BMP6_ACVR1_ACVR2A","BMP6 - (ACVR1+ACVR2A)","BMP","Secreted Signaling","KEGG: hsa04350	PMID:26893264","POM -> Hair cells",0.000723144807120379
865,"POM","Endothelial cells","BMP6","ACVR1_ACVR2A",0.13802498546689,3,"BMP6_ACVR1_ACVR2A","BMP6 - (ACVR1+ACVR2A)","BMP","Secreted Signaling","KEGG: hsa04350	PMID:26893264","POM -> Endothelial cells",0.000713687716746787
866,"POM","Cochlear Medial Duct Floor","BMP6","ACVR1_ACVR2B",0.116402061029521,3,"BMP6_ACVR1_ACVR2B","BMP6 - (ACVR1+ACVR2B)","BMP","Secreted Signaling","KEGG: hsa04350	PMID:26893264","POM -> Cochlear Medial Duct Floor",0.000185786354228745
867,"POM","Hair cells","BMP6","ACVR1_ACVR2B",0.124609854996826,3,"BMP6_ACVR1_ACVR2B","BMP6 - (ACVR1+ACVR2B)","BMP","Secreted Signaling","KEGG: hsa04350	PMID:26893264","POM -> Hair cells",0.000327164499387767
868,"POM","Pericytes","BMP6","ACVR1_BMPR2",0.148975565161448,3,"BMP6_ACVR1_BMPR2","BMP6 - (ACVR1+BMPR2)","BMP","Secreted Signaling","KEGG: hsa04350	PMID:26893264","POM -> Pericytes",0.00121560887585755
869,"POM","Mesenchymal cells","BMP6","ACVR1_BMPR2",0.147564189097883,3,"BMP6_ACVR1_BMPR2","BMP6 - (ACVR1+BMPR2)","BMP","Secreted Signaling","KEGG: hsa04350	PMID:26893264","POM -> Mesenchymal cells",0.00114001720423706
870,"POM","Skeletal myocytes","BMP6","ACVR1_BMPR2",0.138500163519489,3,"BMP6_ACVR1_BMPR2","BMP6 - (ACVR1+BMPR2)","BMP","Secreted Signaling","KEGG: hsa04350	PMID:26893264","POM -> Skeletal myocytes",0.000731650159820458
871,"POM","Melanocytes","BMP6","ACVR1_BMPR2",0.147572312173648,3,"BMP6_ACVR1_BMPR2","BMP6 - (ACVR1+BMPR2)","BMP","Secreted Signaling","KEGG: hsa04350	PMID:26893264","POM -> Melanocytes",0.00114044253525465
872,"POM","Vestibular Supporting Cells","BMP6","ACVR1_BMPR2",0.156568670710377,3,"BMP6_ACVR1_BMPR2","BMP6 - (ACVR1+BMPR2)","BMP","Secreted Signaling","KEGG: hsa04350	PMID:26893264","POM -> Vestibular Supporting Cells",0.00168334260827612
873,"POM","Vestibular Epithelial Cells","BMP6","ACVR1_BMPR2",0.141622060684494,3,"BMP6_ACVR1_BMPR2","BMP6 - (ACVR1+BMPR2)","BMP","Secreted Signaling","KEGG: hsa04350	PMID:26893264","POM -> Vestibular Epithelial Cells",0.000857879585763957
874,"POM","Cochlear Medial Duct Floor","BMP6","ACVR1_BMPR2",0.143315058195312,3,"BMP6_ACVR1_BMPR2","BMP6 - (ACVR1+BMPR2)","BMP","Secreted Signaling","KEGG: hsa04350	PMID:26893264","POM -> Cochlear Medial Duct Floor",0.000932507054730487
875,"POM","Cochlear Lateral Duct Floor","BMP6","ACVR1_BMPR2",0.142354484638112,3,"BMP6_ACVR1_BMPR2","BMP6 - (ACVR1+BMPR2)","BMP","Secreted Signaling","KEGG: hsa04350	PMID:26893264","POM -> Cochlear Lateral Duct Floor",0.000889619047899773
876,"POM","POM","BMP6","ACVR1_BMPR2",0.151657307608972,3,"BMP6_ACVR1_BMPR2","BMP6 - (ACVR1+BMPR2)","BMP","Secreted Signaling","KEGG: hsa04350	PMID:26893264","POM -> POM",0.00136881006134349
877,"POM","Hair cells","BMP6","ACVR1_BMPR2",0.152738735441287,3,"BMP6_ACVR1_BMPR2","BMP6 - (ACVR1+BMPR2)","BMP","Secreted Signaling","KEGG: hsa04350	PMID:26893264","POM -> Hair cells",0.00143422927754433
878,"POM","Endothelial cells","BMP6","ACVR1_BMPR2",0.163096660934373,3,"BMP6_ACVR1_BMPR2","BMP6 - (ACVR1+BMPR2)","BMP","Secreted Signaling","KEGG: hsa04350	PMID:26893264","POM -> Endothelial cells",0.00217368070324645
879,"POM","Fibroblasts","BMP6","BMPR1A_ACVR2A",0.147677987988179,3,"BMP6_BMPR1A_ACVR2A","BMP6 - (BMPR1A+ACVR2A)","BMP","Secreted Signaling","KEGG: hsa04350	PMID:26893264","POM -> Fibroblasts",0.001145986005763
880,"POM","Pericytes","BMP6","BMPR1A_ACVR2A",0.140843592757513,3,"BMP6_BMPR1A_ACVR2A","BMP6 - (BMPR1A+ACVR2A)","BMP","Secreted Signaling","KEGG: hsa04350	PMID:26893264","POM -> Pericytes",0.00082504346359219
881,"POM","Mesenchymal cells","BMP6","BMPR1A_ACVR2A",0.123012493279495,3,"BMP6_BMPR1A_ACVR2A","BMP6 - (BMPR1A+ACVR2A)","BMP","Secreted Signaling","KEGG: hsa04350	PMID:26893264","POM -> Mesenchymal cells",0.000294787558679485
882,"POM","Skeletal myocytes","BMP6","BMPR1A_ACVR2A",0.144506330577435,3,"BMP6_BMPR1A_ACVR2A","BMP6 - (BMPR1A+ACVR2A)","BMP","Secreted Signaling","KEGG: hsa04350	PMID:26893264","POM -> Skeletal myocytes",0.000987719257176161
883,"POM","Neuroepithelial cells","BMP6","BMPR1A_ACVR2A",0.13141188965678,3,"BMP6_BMPR1A_ACVR2A","BMP6 - (BMPR1A+ACVR2A)","BMP","Secreted Signaling","KEGG: hsa04350	PMID:26893264","POM -> Neuroepithelial cells",0.000495639594146681
884,"POM","Keratinocytes","BMP6","BMPR1A_ACVR2A",0.15679300568413,3,"BMP6_BMPR1A_ACVR2A","BMP6 - (BMPR1A+ACVR2A)","BMP","Secreted Signaling","KEGG: hsa04350	PMID:26893264","POM -> Keratinocytes",0.00169879600021253
885,"POM","Melanocytes","BMP6","BMPR1A_ACVR2A",0.146798343034435,3,"BMP6_BMPR1A_ACVR2A","BMP6 - (BMPR1A+ACVR2A)","BMP","Secreted Signaling","KEGG: hsa04350	PMID:26893264","POM -> Melanocytes",0.00110041709895298
886,"POM","Vestibular Supporting Cells","BMP6","BMPR1A_ACVR2A",0.161463079094496,3,"BMP6_BMPR1A_ACVR2A","BMP6 - (BMPR1A+ACVR2A)","BMP","Secreted Signaling","KEGG: hsa04350	PMID:26893264","POM -> Vestibular Supporting Cells",0.0020429379311192
887,"POM","Vestibular Epithelial Cells","BMP6","BMPR1A_ACVR2A",0.154906197120138,3,"BMP6_BMPR1A_ACVR2A","BMP6 - (BMPR1A+ACVR2A)","BMP","Secreted Signaling","KEGG: hsa04350	PMID:26893264","POM -> Vestibular Epithelial Cells",0.00157182226590094
888,"POM","Cochlear Medial Duct Floor","BMP6","BMPR1A_ACVR2A",0.145132355571587,3,"BMP6_BMPR1A_ACVR2A","BMP6 - (BMPR1A+ACVR2A)","BMP","Secreted Signaling","KEGG: hsa04350	PMID:26893264","POM -> Cochlear Medial Duct Floor",0.00101764686392202
889,"POM","Cochlear Lateral Duct Floor","BMP6","BMPR1A_ACVR2A",0.129896883505993,3,"BMP6_BMPR1A_ACVR2A","BMP6 - (BMPR1A+ACVR2A)","BMP","Secreted Signaling","KEGG: hsa04350	PMID:26893264","POM -> Cochlear Lateral Duct Floor",0.000453545889619357
890,"POM","Hair cells","BMP6","BMPR1A_ACVR2A",0.156330158395186,3,"BMP6_BMPR1A_ACVR2A","BMP6 - (BMPR1A+ACVR2A)","BMP","Secreted Signaling","KEGG: hsa04350	PMID:26893264","POM -> Hair cells",0.00166701880315289
891,"POM","Endothelial cells","BMP6","BMPR1A_ACVR2A",0.143543736091094,3,"BMP6_BMPR1A_ACVR2A","BMP6 - (BMPR1A+ACVR2A)","BMP","Secreted Signaling","KEGG: hsa04350	PMID:26893264","POM -> Endothelial cells",0.000942930619893827
892,"POM","Endolymphatic duct/sac cells","BMP6","BMPR1A_ACVR2B",0.127187543576437,3,"BMP6_BMPR1A_ACVR2B","BMP6 - (BMPR1A+ACVR2B)","BMP","Secreted Signaling","KEGG: hsa04350	PMID:26893264","POM -> Endolymphatic duct/sac cells",0.000384946894857988
893,"POM","Cochlear Medial Duct Floor","BMP6","BMPR1A_ACVR2B",0.126940338576696,3,"BMP6_BMPR1A_ACVR2B","BMP6 - (BMPR1A+ACVR2B)","BMP","Secreted Signaling","KEGG: hsa04350	PMID:26893264","POM -> Cochlear Medial Duct Floor",0.00037909773801025
894,"POM","Hair cells","BMP6","BMPR1A_ACVR2B",0.13909680683523,3,"BMP6_BMPR1A_ACVR2B","BMP6 - (BMPR1A+ACVR2B)","BMP","Secreted Signaling","KEGG: hsa04350	PMID:26893264","POM -> Hair cells",0.00075466422328867
895,"POM","Chondrocytes","BMP6","BMPR1A_BMPR2",0.15605885996405,3,"BMP6_BMPR1A_BMPR2","BMP6 - (BMPR1A+BMPR2)","BMP","Secreted Signaling","KEGG: hsa04350	PMID:26893264","POM -> Chondrocytes",0.00164858376331356
896,"POM","Fibroblasts","BMP6","BMPR1A_BMPR2",0.16908901723748,3,"BMP6_BMPR1A_BMPR2","BMP6 - (BMPR1A+BMPR2)","BMP","Secreted Signaling","KEGG: hsa04350	PMID:26893264","POM -> Fibroblasts",0.0027012391597369
897,"POM","Pericytes","BMP6","BMPR1A_BMPR2",0.158831639114959,3,"BMP6_BMPR1A_BMPR2","BMP6 - (BMPR1A+BMPR2)","BMP","Secreted Signaling","KEGG: hsa04350	PMID:26893264","POM -> Pericytes",0.00184371113589824
898,"POM","Mesenchymal cells","BMP6","BMPR1A_BMPR2",0.170785344921787,3,"BMP6_BMPR1A_BMPR2","BMP6 - (BMPR1A+BMPR2)","BMP","Secreted Signaling","KEGG: hsa04350	PMID:26893264","POM -> Mesenchymal cells",0.00286466651048598
899,"POM","Skeletal myocytes","BMP6","BMPR1A_BMPR2",0.157403078021656,3,"BMP6_BMPR1A_BMPR2","BMP6 - (BMPR1A+BMPR2)","BMP","Secreted Signaling","KEGG: hsa04350	PMID:26893264","POM -> Skeletal myocytes",0.00174131289192349
900,"POM","Neuroepithelial cells","BMP6","BMPR1A_BMPR2",0.170885694290968,3,"BMP6_BMPR1A_BMPR2","BMP6 - (BMPR1A+BMPR2)","BMP","Secreted Signaling","KEGG: hsa04350	PMID:26893264","POM -> Neuroepithelial cells",0.00287453337729175
901,"POM","Ependymal cells","BMP6","BMPR1A_BMPR2",0.151830542449287,3,"BMP6_BMPR1A_BMPR2","BMP6 - (BMPR1A+BMPR2)","BMP","Secreted Signaling","KEGG: hsa04350	PMID:26893264","POM -> Ependymal cells",0.00137914696927474
902,"POM","Glial cells","BMP6","BMPR1A_BMPR2",0.147644256438832,3,"BMP6_BMPR1A_BMPR2","BMP6 - (BMPR1A+BMPR2)","BMP","Secreted Signaling","KEGG: hsa04350	PMID:26893264","POM -> Glial cells",0.00114421448035312
903,"POM","Keratinocytes","BMP6","BMPR1A_BMPR2",0.161846776400574,3,"BMP6_BMPR1A_BMPR2","BMP6 - (BMPR1A+BMPR2)","BMP","Secreted Signaling","KEGG: hsa04350	PMID:26893264","POM -> Keratinocytes",0.00207315545595949
904,"POM","Melanocytes","BMP6","BMPR1A_BMPR2",0.167685484159217,3,"BMP6_BMPR1A_BMPR2","BMP6 - (BMPR1A+BMPR2)","BMP","Secreted Signaling","KEGG: hsa04350	PMID:26893264","POM -> Melanocytes",0.0025707813123511
905,"POM","Vestibular Supporting Cells","BMP6","BMPR1A_BMPR2",0.18679372432386,3,"BMP6_BMPR1A_BMPR2","BMP6 - (BMPR1A+BMPR2)","BMP","Secreted Signaling","KEGG: hsa04350	PMID:26893264","POM -> Vestibular Supporting Cells",0.00473156666576452
906,"POM","Vestibular Epithelial Cells","BMP6","BMPR1A_BMPR2",0.182198899251069,3,"BMP6_BMPR1A_BMPR2","BMP6 - (BMPR1A+BMPR2)","BMP","Secreted Signaling","KEGG: hsa04350	PMID:26893264","POM -> Vestibular Epithelial Cells",0.00413401014942348
907,"POM","Endolymphatic duct/sac cells","BMP6","BMPR1A_BMPR2",0.141239057673798,3,"BMP6_BMPR1A_BMPR2","BMP6 - (BMPR1A+BMPR2)","BMP","Secreted Signaling","KEGG: hsa04350	PMID:26893264","POM -> Endolymphatic duct/sac cells",0.000841609435413378
908,"POM","Cochlear Medial Duct Floor","BMP6","BMPR1A_BMPR2",0.159608164638933,3,"BMP6_BMPR1A_BMPR2","BMP6 - (BMPR1A+BMPR2)","BMP","Secreted Signaling","KEGG: hsa04350	PMID:26893264","POM -> Cochlear Medial Duct Floor",0.00190106001654885
909,"POM","Cochlear Lateral Duct Floor","BMP6","BMPR1A_BMPR2",0.156753097051979,3,"BMP6_BMPR1A_BMPR2","BMP6 - (BMPR1A+BMPR2)","BMP","Secreted Signaling","KEGG: hsa04350	PMID:26893264","POM -> Cochlear Lateral Duct Floor",0.00169603978765012
910,"POM","POM","BMP6","BMPR1A_BMPR2",0.163148265683455,3,"BMP6_BMPR1A_BMPR2","BMP6 - (BMPR1A+BMPR2)","BMP","Secreted Signaling","KEGG: hsa04350	PMID:26893264","POM -> POM",0.00217790037907108
911,"POM","Hair cells","BMP6","BMPR1A_BMPR2",0.175037233309511,3,"BMP6_BMPR1A_BMPR2","BMP6 - (BMPR1A+BMPR2)","BMP","Secreted Signaling","KEGG: hsa04350	PMID:26893264","POM -> Hair cells",0.00330251760303352
912,"POM","Endothelial cells","BMP6","BMPR1A_BMPR2",0.170842812983442,3,"BMP6_BMPR1A_BMPR2","BMP6 - (BMPR1A+BMPR2)","BMP","Secreted Signaling","KEGG: hsa04350	PMID:26893264","POM -> Endothelial cells",0.0028703143333832
913,"POM","Cycling cells","BMP6","BMPR1A_BMPR2",0.166784872192274,3,"BMP6_BMPR1A_BMPR2","BMP6 - (BMPR1A+BMPR2)","BMP","Secreted Signaling","KEGG: hsa04350	PMID:26893264","POM -> Cycling cells",0.00248931522340368
914,"POM","Mesenchymal cells","BMP6","BMPR1B_ACVR2A",0.117890902038843,3,"BMP6_BMPR1B_ACVR2A","BMP6 - (BMPR1B+ACVR2A)","BMP","Secreted Signaling","KEGG: hsa04350	PMID:26893264","POM -> Mesenchymal cells",0.000207077224772047
915,"POM","Skeletal myocytes","BMP6","BMPR1B_ACVR2A",0.134688191066595,3,"BMP6_BMPR1B_ACVR2A","BMP6 - (BMPR1B+ACVR2A)","BMP","Secreted Signaling","KEGG: hsa04350	PMID:26893264","POM -> Skeletal myocytes",0.000596425706662797
916,"POM","Neuroepithelial cells","BMP6","BMPR1B_ACVR2A",0.119778710510937,3,"BMP6_BMPR1B_ACVR2A","BMP6 - (BMPR1B+ACVR2A)","BMP","Secreted Signaling","KEGG: hsa04350	PMID:26893264","POM -> Neuroepithelial cells",0.000236697157620002
917,"POM","Melanocytes","BMP6","BMPR1B_ACVR2A",0.141506055001375,3,"BMP6_BMPR1B_ACVR2A","BMP6 - (BMPR1B+ACVR2A)","BMP","Secreted Signaling","KEGG: hsa04350	PMID:26893264","POM -> Melanocytes",0.000852928011525741
918,"POM","Vestibular Supporting Cells","BMP6","BMPR1B_ACVR2A",0.148629778620918,3,"BMP6_BMPR1B_ACVR2A","BMP6 - (BMPR1B+ACVR2A)","BMP","Secreted Signaling","KEGG: hsa04350	PMID:26893264","POM -> Vestibular Supporting Cells",0.00119677262869701
919,"POM","Vestibular Epithelial Cells","BMP6","BMPR1B_ACVR2A",0.144318823800173,3,"BMP6_BMPR1B_ACVR2A","BMP6 - (BMPR1B+ACVR2A)","BMP","Secreted Signaling","KEGG: hsa04350	PMID:26893264","POM -> Vestibular Epithelial Cells",0.000978878494494962
920,"POM","Cochlear Lateral Duct Floor","BMP6","BMPR1B_ACVR2A",0.114968139143639,3,"BMP6_BMPR1B_ACVR2A","BMP6 - (BMPR1B+ACVR2A)","BMP","Secreted Signaling","KEGG: hsa04350	PMID:26893264","POM -> Cochlear Lateral Duct Floor",0.000166908970659974
921,"POM","Hair cells","BMP6","BMPR1B_ACVR2A",0.154081121109183,3,"BMP6_BMPR1B_ACVR2A","BMP6 - (BMPR1B+ACVR2A)","BMP","Secreted Signaling","KEGG: hsa04350	PMID:26893264","POM -> Hair cells",0.00151841572790017
922,"POM","Endothelial cells","BMP6","BMPR1B_ACVR2A",0.141400161356572,3,"BMP6_BMPR1B_ACVR2A","BMP6 - (BMPR1B+ACVR2A)","BMP","Secreted Signaling","KEGG: hsa04350	PMID:26893264","POM -> Endothelial cells",0.00084842597884969
923,"POM","Hair cells","BMP6","BMPR1B_ACVR2B",0.137311602265037,3,"BMP6_BMPR1B_ACVR2B","BMP6 - (BMPR1B+ACVR2B)","BMP","Secreted Signaling","KEGG: hsa04350	PMID:26893264","POM -> Hair cells",0.000687323297133025
924,"POM","Chondrocytes","BMP6","BMPR1B_BMPR2",0.160615760431744,3,"BMP6_BMPR1B_BMPR2","BMP6 - (BMPR1B+BMPR2)","BMP","Secreted Signaling","KEGG: hsa04350	PMID:26893264","POM -> Chondrocytes",0.00197726822386938
925,"POM","Mesenchymal cells","BMP6","BMPR1B_BMPR2",0.161093541795497,3,"BMP6_BMPR1B_BMPR2","BMP6 - (BMPR1B+BMPR2)","BMP","Secreted Signaling","KEGG: hsa04350	PMID:26893264","POM -> Mesenchymal cells",0.00201411881204959
926,"POM","Skeletal myocytes","BMP6","BMPR1B_BMPR2",0.145831886639781,3,"BMP6_BMPR1B_BMPR2","BMP6 - (BMPR1B+BMPR2)","BMP","Secreted Signaling","KEGG: hsa04350	PMID:26893264","POM -> Skeletal myocytes",0.00105184356106232
927,"POM","Neuroepithelial cells","BMP6","BMPR1B_BMPR2",0.151757038119184,3,"BMP6_BMPR1B_BMPR2","BMP6 - (BMPR1B+BMPR2)","BMP","Secreted Signaling","KEGG: hsa04350	PMID:26893264","POM -> Neuroepithelial cells",0.001374754356203
928,"POM","Melanocytes","BMP6","BMPR1B_BMPR2",0.160825268965982,3,"BMP6_BMPR1B_BMPR2","BMP6 - (BMPR1B+BMPR2)","BMP","Secreted Signaling","KEGG: hsa04350	PMID:26893264","POM -> Melanocytes",0.00199337050004732
929,"POM","Vestibular Supporting Cells","BMP6","BMPR1B_BMPR2",0.16986707866829,3,"BMP6_BMPR1B_BMPR2","BMP6 - (BMPR1B+BMPR2)","BMP","Secreted Signaling","KEGG: hsa04350	PMID:26893264","POM -> Vestibular Supporting Cells",0.0027754124998987
930,"POM","Vestibular Epithelial Cells","BMP6","BMPR1B_BMPR2",0.167758210394752,3,"BMP6_BMPR1B_BMPR2","BMP6 - (BMPR1B+BMPR2)","BMP","Secreted Signaling","KEGG: hsa04350	PMID:26893264","POM -> Vestibular Epithelial Cells",0.00257743616588553
931,"POM","Cochlear Lateral Duct Floor","BMP6","BMPR1B_BMPR2",0.135534597767246,3,"BMP6_BMPR1B_BMPR2","BMP6 - (BMPR1B+BMPR2)","BMP","Secreted Signaling","KEGG: hsa04350	PMID:26893264","POM -> Cochlear Lateral Duct Floor",0.000624730689780969
932,"POM","Hair cells","BMP6","BMPR1B_BMPR2",0.172227831577317,3,"BMP6_BMPR1B_BMPR2","BMP6 - (BMPR1B+BMPR2)","BMP","Secreted Signaling","KEGG: hsa04350	PMID:26893264","POM -> Hair cells",0.00300865392775375
933,"POM","Endothelial cells","BMP6","BMPR1B_BMPR2",0.167821336298767,3,"BMP6_BMPR1B_BMPR2","BMP6 - (BMPR1B+BMPR2)","BMP","Secreted Signaling","KEGG: hsa04350	PMID:26893264","POM -> Endothelial cells",0.0025832218077958
934,"POM","Cycling cells","BMP6","BMPR1B_BMPR2",0.159523351392198,3,"BMP6_BMPR1B_BMPR2","BMP6 - (BMPR1B+BMPR2)","BMP","Secreted Signaling","KEGG: hsa04350	PMID:26893264","POM -> Cycling cells",0.00189473797981347
935,"Ependymal cells","Pericytes","BMP7","ACVR1_ACVR2A",0.173446101042478,3,"BMP7_ACVR1_ACVR2A","BMP7 - (ACVR1+ACVR2A)","BMP","Secreted Signaling","KEGG: hsa04350	PMID:26893264","Ependymal cells -> Pericytes",0.00313389121645877
936,"Keratinocytes","Pericytes","BMP7","ACVR1_ACVR2A",0.126616780821797,3,"BMP7_ACVR1_ACVR2A","BMP7 - (ACVR1+ACVR2A)","BMP","Secreted Signaling","KEGG: hsa04350	PMID:26893264","Keratinocytes -> Pericytes",0.000371542501338298
937,"Vestibular Supporting Cells","Pericytes","BMP7","ACVR1_ACVR2A",0.138284030382771,3,"BMP7_ACVR1_ACVR2A","BMP7 - (ACVR1+ACVR2A)","BMP","Secreted Signaling","KEGG: hsa04350	PMID:26893264","Vestibular Supporting Cells -> Pericytes",0.00072343994869285
938,"Vestibular Epithelial Cells","Pericytes","BMP7","ACVR1_ACVR2A",0.140529583984105,3,"BMP7_ACVR1_ACVR2A","BMP7 - (ACVR1+ACVR2A)","BMP","Secreted Signaling","KEGG: hsa04350	PMID:26893264","Vestibular Epithelial Cells -> Pericytes",0.000812057526537025
939,"Endolymphatic duct/sac cells","Pericytes","BMP7","ACVR1_ACVR2A",0.164067408575084,3,"BMP7_ACVR1_ACVR2A","BMP7 - (ACVR1+ACVR2A)","BMP","Secreted Signaling","KEGG: hsa04350	PMID:26893264","Endolymphatic duct/sac cells -> Pericytes",0.0022539845053717
940,"Cochlear Medial Duct Floor","Pericytes","BMP7","ACVR1_ACVR2A",0.162456412182022,3,"BMP7_ACVR1_ACVR2A","BMP7 - (ACVR1+ACVR2A)","BMP","Secreted Signaling","KEGG: hsa04350	PMID:26893264","Cochlear Medial Duct Floor -> Pericytes",0.00212178564455025
941,"Cochlear Lateral Duct Floor","Pericytes","BMP7","ACVR1_ACVR2A",0.166889666191132,3,"BMP7_ACVR1_ACVR2A","BMP7 - (ACVR1+ACVR2A)","BMP","Secreted Signaling","KEGG: hsa04350	PMID:26893264","Cochlear Lateral Duct Floor -> Pericytes",0.00249870484291065
942,"Ependymal cells","Mesenchymal cells","BMP7","ACVR1_ACVR2A",0.13700722571809,3,"BMP7_ACVR1_ACVR2A","BMP7 - (ACVR1+ACVR2A)","BMP","Secreted Signaling","KEGG: hsa04350	PMID:26893264","Ependymal cells -> Mesenchymal cells",0.000676292345411926
943,"Keratinocytes","Mesenchymal cells","BMP7","ACVR1_ACVR2A",0.106005105946353,3,"BMP7_ACVR1_ACVR2A","BMP7 - (ACVR1+ACVR2A)","BMP","Secreted Signaling","KEGG: hsa04350	PMID:26893264","Keratinocytes -> Mesenchymal cells",7.9998085195619e-05
944,"Vestibular Supporting Cells","Mesenchymal cells","BMP7","ACVR1_ACVR2A",0.114065840214791,3,"BMP7_ACVR1_ACVR2A","BMP7 - (ACVR1+ACVR2A)","BMP","Secreted Signaling","KEGG: hsa04350	PMID:26893264","Vestibular Supporting Cells -> Mesenchymal cells",0.000155811041381505
945,"Vestibular Epithelial Cells","Mesenchymal cells","BMP7","ACVR1_ACVR2A",0.115590357905643,3,"BMP7_ACVR1_ACVR2A","BMP7 - (ACVR1+ACVR2A)","BMP","Secreted Signaling","KEGG: hsa04350	PMID:26893264","Vestibular Epithelial Cells -> Mesenchymal cells",0.000174909716388874
946,"Endolymphatic duct/sac cells","Mesenchymal cells","BMP7","ACVR1_ACVR2A",0.131076870913371,3,"BMP7_ACVR1_ACVR2A","BMP7 - (ACVR1+ACVR2A)","BMP","Secreted Signaling","KEGG: hsa04350	PMID:26893264","Endolymphatic duct/sac cells -> Mesenchymal cells",0.000486092794399005
947,"Cochlear Medial Duct Floor","Mesenchymal cells","BMP7","ACVR1_ACVR2A",0.130043587055191,3,"BMP7_ACVR1_ACVR2A","BMP7 - (ACVR1+ACVR2A)","BMP","Secreted Signaling","KEGG: hsa04350	PMID:26893264","Cochlear Medial Duct Floor -> Mesenchymal cells",0.000457501936228134
948,"Cochlear Lateral Duct Floor","Mesenchymal cells","BMP7","ACVR1_ACVR2A",0.132874348961565,3,"BMP7_ACVR1_ACVR2A","BMP7 - (ACVR1+ACVR2A)","BMP","Secreted Signaling","KEGG: hsa04350	PMID:26893264","Cochlear Lateral Duct Floor -> Mesenchymal cells",0.000538939599891461
949,"Ependymal cells","Skeletal myocytes","BMP7","ACVR1_ACVR2A",0.16568643307832,3,"BMP7_ACVR1_ACVR2A","BMP7 - (ACVR1+ACVR2A)","BMP","Secreted Signaling","KEGG: hsa04350	PMID:26893264","Ependymal cells -> Skeletal myocytes",0.00239230681886514
950,"Keratinocytes","Skeletal myocytes","BMP7","ACVR1_ACVR2A",0.122419927652283,3,"BMP7_ACVR1_ACVR2A","BMP7 - (ACVR1+ACVR2A)","BMP","Secreted Signaling","KEGG: hsa04350	PMID:26893264","Keratinocytes -> Skeletal myocytes",0.000283413178761383
951,"Vestibular Supporting Cells","Skeletal myocytes","BMP7","ACVR1_ACVR2A",0.133295011921712,3,"BMP7_ACVR1_ACVR2A","BMP7 - (ACVR1+ACVR2A)","BMP","Secreted Signaling","KEGG: hsa04350	PMID:26893264","Vestibular Supporting Cells -> Skeletal myocytes",0.000551893094891515
952,"Vestibular Epithelial Cells","Skeletal myocytes","BMP7","ACVR1_ACVR2A",0.135380671381018,3,"BMP7_ACVR1_ACVR2A","BMP7 - (ACVR1+ACVR2A)","BMP","Secreted Signaling","KEGG: hsa04350	PMID:26893264","Vestibular Epithelial Cells -> Skeletal myocytes",0.000619511792829984
953,"Endolymphatic duct/sac cells","Skeletal myocytes","BMP7","ACVR1_ACVR2A",0.157102125189291,3,"BMP7_ACVR1_ACVR2A","BMP7 - (ACVR1+ACVR2A)","BMP","Secreted Signaling","KEGG: hsa04350	PMID:26893264","Endolymphatic duct/sac cells -> Skeletal myocytes",0.00172024893822637
954,"Cochlear Medial Duct Floor","Skeletal myocytes","BMP7","ACVR1_ACVR2A",0.155622989481311,3,"BMP7_ACVR1_ACVR2A","BMP7 - (ACVR1+ACVR2A)","BMP","Secreted Signaling","KEGG: hsa04350	PMID:26893264","Cochlear Medial Duct Floor -> Skeletal myocytes",0.00161926032106357
955,"Cochlear Lateral Duct Floor","Skeletal myocytes","BMP7","ACVR1_ACVR2A",0.159689045571937,3,"BMP7_ACVR1_ACVR2A","BMP7 - (ACVR1+ACVR2A)","BMP","Secreted Signaling","KEGG: hsa04350	PMID:26893264","Cochlear Lateral Duct Floor -> Skeletal myocytes",0.00190710229888475
956,"Ependymal cells","Melanocytes","BMP7","ACVR1_ACVR2A",0.170243650952386,3,"BMP7_ACVR1_ACVR2A","BMP7 - (ACVR1+ACVR2A)","BMP","Secreted Signaling","KEGG: hsa04350	PMID:26893264","Ependymal cells -> Melanocytes",0.00281178946372512
957,"Keratinocytes","Melanocytes","BMP7","ACVR1_ACVR2A",0.124895852736748,3,"BMP7_ACVR1_ACVR2A","BMP7 - (ACVR1+ACVR2A)","BMP","Secreted Signaling","KEGG: hsa04350	PMID:26893264","Keratinocytes -> Melanocytes",0.000333232210236985
958,"Vestibular Supporting Cells","Melanocytes","BMP7","ACVR1_ACVR2A",0.136234776985978,3,"BMP7_ACVR1_ACVR2A","BMP7 - (ACVR1+ACVR2A)","BMP","Secreted Signaling","KEGG: hsa04350	PMID:26893264","Vestibular Supporting Cells -> Melanocytes",0.000648875522277226
959,"Vestibular Epithelial Cells","Melanocytes","BMP7","ACVR1_ACVR2A",0.138413971908749,3,"BMP7_ACVR1_ACVR2A","BMP7 - (ACVR1+ACVR2A)","BMP","Secreted Signaling","KEGG: hsa04350	PMID:26893264","Vestibular Epithelial Cells -> Melanocytes",0.000728367980506815
960,"Endolymphatic duct/sac cells","Melanocytes","BMP7","ACVR1_ACVR2A",0.161196296972603,3,"BMP7_ACVR1_ACVR2A","BMP7 - (ACVR1+ACVR2A)","BMP","Secreted Signaling","KEGG: hsa04350	PMID:26893264","Endolymphatic duct/sac cells -> Melanocytes",0.0020221045517657
961,"Cochlear Medial Duct Floor","Melanocytes","BMP7","ACVR1_ACVR2A",0.159640185408167,3,"BMP7_ACVR1_ACVR2A","BMP7 - (ACVR1+ACVR2A)","BMP","Secreted Signaling","KEGG: hsa04350	PMID:26893264","Cochlear Medial Duct Floor -> Melanocytes",0.00190345059599238
962,"Cochlear Lateral Duct Floor","Melanocytes","BMP7","ACVR1_ACVR2A",0.163920398419804,3,"BMP7_ACVR1_ACVR2A","BMP7 - (ACVR1+ACVR2A)","BMP","Secreted Signaling","KEGG: hsa04350	PMID:26893264","Cochlear Lateral Duct Floor -> Melanocytes",0.00224169720441423
963,"Ependymal cells","Vestibular Supporting Cells","BMP7","ACVR1_ACVR2A",0.182545638406353,3,"BMP7_ACVR1_ACVR2A","BMP7 - (ACVR1+ACVR2A)","BMP","Secreted Signaling","KEGG: hsa04350	PMID:26893264","Ependymal cells -> Vestibular Supporting Cells",0.00417733359531788
964,"Keratinocytes","Vestibular Supporting Cells","BMP7","ACVR1_ACVR2A",0.131412760319375,3,"BMP7_ACVR1_ACVR2A","BMP7 - (ACVR1+ACVR2A)","BMP","Secreted Signaling","KEGG: hsa04350	PMID:26893264","Keratinocytes -> Vestibular Supporting Cells",0.000495664583477678
965,"Vestibular Supporting Cells","Vestibular Supporting Cells","BMP7","ACVR1_ACVR2A",0.14402241427924,3,"BMP7_ACVR1_ACVR2A","BMP7 - (ACVR1+ACVR2A)","BMP","Secreted Signaling","KEGG: hsa04350	PMID:26893264","Vestibular Supporting Cells -> Vestibular Supporting Cells",0.000965018122376713
966,"Vestibular Epithelial Cells","Vestibular Supporting Cells","BMP7","ACVR1_ACVR2A",0.14645926791188,3,"BMP7_ACVR1_ACVR2A","BMP7 - (ACVR1+ACVR2A)","BMP","Secreted Signaling","KEGG: hsa04350	PMID:26893264","Vestibular Epithelial Cells -> Vestibular Supporting Cells",0.00108319860640393
967,"Endolymphatic duct/sac cells","Vestibular Supporting Cells","BMP7","ACVR1_ACVR2A",0.172193604220375,3,"BMP7_ACVR1_ACVR2A","BMP7 - (ACVR1+ACVR2A)","BMP","Secreted Signaling","KEGG: hsa04350	PMID:26893264","Endolymphatic duct/sac cells -> Vestibular Supporting Cells",0.00300518356671921
968,"Cochlear Medial Duct Floor","Vestibular Supporting Cells","BMP7","ACVR1_ACVR2A",0.170421843418055,3,"BMP7_ACVR1_ACVR2A","BMP7 - (ACVR1+ACVR2A)","BMP","Secreted Signaling","KEGG: hsa04350	PMID:26893264","Cochlear Medial Duct Floor -> Vestibular Supporting Cells",0.00282911195308467
969,"Cochlear Lateral Duct Floor","Vestibular Supporting Cells","BMP7","ACVR1_ACVR2A",0.175303511647159,3,"BMP7_ACVR1_ACVR2A","BMP7 - (ACVR1+ACVR2A)","BMP","Secreted Signaling","KEGG: hsa04350	PMID:26893264","Cochlear Lateral Duct Floor -> Vestibular Supporting Cells",0.00333130123993636
970,"Ependymal cells","Vestibular Epithelial Cells","BMP7","ACVR1_ACVR2A",0.159291271502306,3,"BMP7_ACVR1_ACVR2A","BMP7 - (ACVR1+ACVR2A)","BMP","Secreted Signaling","KEGG: hsa04350	PMID:26893264","Ependymal cells -> Vestibular Epithelial Cells",0.00187751181117978
971,"Keratinocytes","Vestibular Epithelial Cells","BMP7","ACVR1_ACVR2A",0.118886694254293,3,"BMP7_ACVR1_ACVR2A","BMP7 - (ACVR1+ACVR2A)","BMP","Secreted Signaling","KEGG: hsa04350	PMID:26893264","Keratinocytes -> Vestibular Epithelial Cells",0.000222325013195979
972,"Vestibular Supporting Cells","Vestibular Epithelial Cells","BMP7","ACVR1_ACVR2A",0.129117828939325,3,"BMP7_ACVR1_ACVR2A","BMP7 - (ACVR1+ACVR2A)","BMP","Secreted Signaling","KEGG: hsa04350	PMID:26893264","Vestibular Supporting Cells -> Vestibular Epithelial Cells",0.000432960609373432
973,"Vestibular Epithelial Cells","Vestibular Epithelial Cells","BMP7","ACVR1_ACVR2A",0.131074107724446,3,"BMP7_ACVR1_ACVR2A","BMP7 - (ACVR1+ACVR2A)","BMP","Secreted Signaling","KEGG: hsa04350	PMID:26893264","Vestibular Epithelial Cells -> Vestibular Epithelial Cells",0.000486014622283656
974,"Endolymphatic duct/sac cells","Vestibular Epithelial Cells","BMP7","ACVR1_ACVR2A",0.151337947800789,3,"BMP7_ACVR1_ACVR2A","BMP7 - (ACVR1+ACVR2A)","BMP","Secreted Signaling","KEGG: hsa04350	PMID:26893264","Endolymphatic duct/sac cells -> Vestibular Epithelial Cells",0.00134989558755444
975,"Cochlear Medial Duct Floor","Vestibular Epithelial Cells","BMP7","ACVR1_ACVR2A",0.149964085203245,3,"BMP7_ACVR1_ACVR2A","BMP7 - (ACVR1+ACVR2A)","BMP","Secreted Signaling","KEGG: hsa04350	PMID:26893264","Cochlear Medial Duct Floor -> Vestibular Epithelial Cells",0.00127060354116722
976,"Cochlear Lateral Duct Floor","Vestibular Epithelial Cells","BMP7","ACVR1_ACVR2A",0.153737693891215,3,"BMP7_ACVR1_ACVR2A","BMP7 - (ACVR1+ACVR2A)","BMP","Secreted Signaling","KEGG: hsa04350	PMID:26893264","Cochlear Lateral Duct Floor -> Vestibular Epithelial Cells",0.00149656070634678
977,"Ependymal cells","Cochlear Medial Duct Floor","BMP7","ACVR1_ACVR2A",0.17090371206836,3,"BMP7_ACVR1_ACVR2A","BMP7 - (ACVR1+ACVR2A)","BMP","Secreted Signaling","KEGG: hsa04350	PMID:26893264","Ependymal cells -> Cochlear Medial Duct Floor",0.00287630734350357
978,"Keratinocytes","Cochlear Medial Duct Floor","BMP7","ACVR1_ACVR2A",0.125251634436765,3,"BMP7_ACVR1_ACVR2A","BMP7 - (ACVR1+ACVR2A)","BMP","Secreted Signaling","KEGG: hsa04350	PMID:26893264","Keratinocytes -> Cochlear Medial Duct Floor",0.000340897827833775
979,"Vestibular Supporting Cells","Cochlear Medial Duct Floor","BMP7","ACVR1_ACVR2A",0.136658065730436,3,"BMP7_ACVR1_ACVR2A","BMP7 - (ACVR1+ACVR2A)","BMP","Secreted Signaling","KEGG: hsa04350	PMID:26893264","Vestibular Supporting Cells -> Cochlear Medial Duct Floor",0.000663797323978648
980,"Vestibular Epithelial Cells","Cochlear Medial Duct Floor","BMP7","ACVR1_ACVR2A",0.138850897160113,3,"BMP7_ACVR1_ACVR2A","BMP7 - (ACVR1+ACVR2A)","BMP","Secreted Signaling","KEGG: hsa04350	PMID:26893264","Vestibular Epithelial Cells -> Cochlear Medial Duct Floor",0.000745116459665753
981,"Endolymphatic duct/sac cells","Cochlear Medial Duct Floor","BMP7","ACVR1_ACVR2A",0.161788374386454,3,"BMP7_ACVR1_ACVR2A","BMP7 - (ACVR1+ACVR2A)","BMP","Secreted Signaling","KEGG: hsa04350	PMID:26893264","Endolymphatic duct/sac cells -> Cochlear Medial Duct Floor",0.00206853670973533
982,"Cochlear Medial Duct Floor","Cochlear Medial Duct Floor","BMP7","ACVR1_ACVR2A",0.160220980957103,3,"BMP7_ACVR1_ACVR2A","BMP7 - (ACVR1+ACVR2A)","BMP","Secreted Signaling","KEGG: hsa04350	PMID:26893264","Cochlear Medial Duct Floor -> Cochlear Medial Duct Floor",0.00194716689553227
983,"Cochlear Lateral Duct Floor","Cochlear Medial Duct Floor","BMP7","ACVR1_ACVR2A",0.164532604665549,3,"BMP7_ACVR1_ACVR2A","BMP7 - (ACVR1+ACVR2A)","BMP","Secreted Signaling","KEGG: hsa04350	PMID:26893264","Cochlear Lateral Duct Floor -> Cochlear Medial Duct Floor",0.00229316412099178
984,"Ependymal cells","Cochlear Lateral Duct Floor","BMP7","ACVR1_ACVR2A",0.151714462478031,3,"BMP7_ACVR1_ACVR2A","BMP7 - (ACVR1+ACVR2A)","BMP","Secreted Signaling","KEGG: hsa04350	PMID:26893264","Ependymal cells -> Cochlear Lateral Duct Floor",0.00137221450082193
985,"Keratinocytes","Cochlear Lateral Duct Floor","BMP7","ACVR1_ACVR2A",0.114608741169132,3,"BMP7_ACVR1_ACVR2A","BMP7 - (ACVR1+ACVR2A)","BMP","Secreted Signaling","KEGG: hsa04350	PMID:26893264","Keratinocytes -> Cochlear Lateral Duct Floor",0.000162417892449006
986,"Vestibular Supporting Cells","Cochlear Lateral Duct Floor","BMP7","ACVR1_ACVR2A",0.124088342002389,3,"BMP7_ACVR1_ACVR2A","BMP7 - (ACVR1+ACVR2A)","BMP","Secreted Signaling","KEGG: hsa04350	PMID:26893264","Vestibular Supporting Cells -> Cochlear Lateral Duct Floor",0.000316314124970105
987,"Vestibular Epithelial Cells","Cochlear Lateral Duct Floor","BMP7","ACVR1_ACVR2A",0.125894345342608,3,"BMP7_ACVR1_ACVR2A","BMP7 - (ACVR1+ACVR2A)","BMP","Secreted Signaling","KEGG: hsa04350	PMID:26893264","Vestibular Epithelial Cells -> Cochlear Lateral Duct Floor",0.000355079619315964
988,"Endolymphatic duct/sac cells","Cochlear Lateral Duct Floor","BMP7","ACVR1_ACVR2A",0.144479895679472,3,"BMP7_ACVR1_ACVR2A","BMP7 - (ACVR1+ACVR2A)","BMP","Secreted Signaling","KEGG: hsa04350	PMID:26893264","Endolymphatic duct/sac cells -> Cochlear Lateral Duct Floor",0.000986469453044352
989,"Cochlear Medial Duct Floor","Cochlear Lateral Duct Floor","BMP7","ACVR1_ACVR2A",0.143226494711667,3,"BMP7_ACVR1_ACVR2A","BMP7 - (ACVR1+ACVR2A)","BMP","Secreted Signaling","KEGG: hsa04350	PMID:26893264","Cochlear Medial Duct Floor -> Cochlear Lateral Duct Floor",0.00092849233654475
990,"Cochlear Lateral Duct Floor","Cochlear Lateral Duct Floor","BMP7","ACVR1_ACVR2A",0.146666062250269,3,"BMP7_ACVR1_ACVR2A","BMP7 - (ACVR1+ACVR2A)","BMP","Secreted Signaling","KEGG: hsa04350	PMID:26893264","Cochlear Lateral Duct Floor -> Cochlear Lateral Duct Floor",0.00109367694445178
991,"Ependymal cells","Hair cells","BMP7","ACVR1_ACVR2A",0.182440818819021,3,"BMP7_ACVR1_ACVR2A","BMP7 - (ACVR1+ACVR2A)","BMP","Secreted Signaling","KEGG: hsa04350	PMID:26893264","Ependymal cells -> Hair cells",0.00416420661404951
992,"Keratinocytes","Hair cells","BMP7","ACVR1_ACVR2A",0.131360680669395,3,"BMP7_ACVR1_ACVR2A","BMP7 - (ACVR1+ACVR2A)","BMP","Secreted Signaling","KEGG: hsa04350	PMID:26893264","Keratinocytes -> Hair cells",0.00049417145195521
993,"Vestibular Supporting Cells","Hair cells","BMP7","ACVR1_ACVR2A",0.143959518266119,3,"BMP7_ACVR1_ACVR2A","BMP7 - (ACVR1+ACVR2A)","BMP","Secreted Signaling","KEGG: hsa04350	PMID:26893264","Vestibular Supporting Cells -> Hair cells",0.000962095117418867
994,"Vestibular Epithelial Cells","Hair cells","BMP7","ACVR1_ACVR2A",0.146394136231982,3,"BMP7_ACVR1_ACVR2A","BMP7 - (ACVR1+ACVR2A)","BMP","Secreted Signaling","KEGG: hsa04350	PMID:26893264","Vestibular Epithelial Cells -> Hair cells",0.00107991311481068
995,"Endolymphatic duct/sac cells","Hair cells","BMP7","ACVR1_ACVR2A",0.172101444975544,3,"BMP7_ACVR1_ACVR2A","BMP7 - (ACVR1+ACVR2A)","BMP","Secreted Signaling","KEGG: hsa04350	PMID:26893264","Endolymphatic duct/sac cells -> Hair cells",0.00299585245772248
996,"Cochlear Medial Duct Floor","Hair cells","BMP7","ACVR1_ACVR2A",0.170331867095112,3,"BMP7_ACVR1_ACVR2A","BMP7 - (ACVR1+ACVR2A)","BMP","Secreted Signaling","KEGG: hsa04350	PMID:26893264","Cochlear Medial Duct Floor -> Hair cells",0.00282035638537454
997,"Cochlear Lateral Duct Floor","Hair cells","BMP7","ACVR1_ACVR2A",0.175207762051357,3,"BMP7_ACVR1_ACVR2A","BMP7 - (ACVR1+ACVR2A)","BMP","Secreted Signaling","KEGG: hsa04350	PMID:26893264","Cochlear Lateral Duct Floor -> Hair cells",0.00332093240077543
998,"Ependymal cells","Endothelial cells","BMP7","ACVR1_ACVR2A",0.182009393156193,3,"BMP7_ACVR1_ACVR2A","BMP7 - (ACVR1+ACVR2A)","BMP","Secreted Signaling","KEGG: hsa04350	PMID:26893264","Ependymal cells -> Endothelial cells",0.00411045342736156
999,"Keratinocytes","Endothelial cells","BMP7","ACVR1_ACVR2A",0.131133609096113,3,"BMP7_ACVR1_ACVR2A","BMP7 - (ACVR1+ACVR2A)","BMP","Secreted Signaling","KEGG: hsa04350	PMID:26893264","Keratinocytes -> Endothelial cells",0.000487700000265833
1000,"Vestibular Supporting Cells","Endothelial cells","BMP7","ACVR1_ACVR2A",0.143687345280798,3,"BMP7_ACVR1_ACVR2A","BMP7 - (ACVR1+ACVR2A)","BMP","Secreted Signaling","KEGG: hsa04350	PMID:26893264","Vestibular Supporting Cells -> Endothelial cells",0.000949518899442775
1001,"Vestibular Epithelial Cells","Endothelial cells","BMP7","ACVR1_ACVR2A",0.146112818480507,3,"BMP7_ACVR1_ACVR2A","BMP7 - (ACVR1+ACVR2A)","BMP","Secreted Signaling","KEGG: hsa04350	PMID:26893264","Vestibular Epithelial Cells -> Endothelial cells",0.00106580330348742
1002,"Endolymphatic duct/sac cells","Endothelial cells","BMP7","ACVR1_ACVR2A",0.171715872781451,3,"BMP7_ACVR1_ACVR2A","BMP7 - (ACVR1+ACVR2A)","BMP","Secreted Signaling","KEGG: hsa04350	PMID:26893264","Endolymphatic duct/sac cells -> Endothelial cells",0.00295701944104976
1003,"Cochlear Medial Duct Floor","Endothelial cells","BMP7","ACVR1_ACVR2A",0.169953745124272,3,"BMP7_ACVR1_ACVR2A","BMP7 - (ACVR1+ACVR2A)","BMP","Secreted Signaling","KEGG: hsa04350	PMID:26893264","Cochlear Medial Duct Floor -> Endothelial cells",0.00278375681431255
1004,"Cochlear Lateral Duct Floor","Endothelial cells","BMP7","ACVR1_ACVR2A",0.174808497964607,3,"BMP7_ACVR1_ACVR2A","BMP7 - (ACVR1+ACVR2A)","BMP","Secreted Signaling","KEGG: hsa04350	PMID:26893264","Cochlear Lateral Duct Floor -> Endothelial cells",0.00327792167775164
1005,"Ependymal cells","Cochlear Medial Duct Floor","BMP7","ACVR1_ACVR2B",0.146249275764957,3,"BMP7_ACVR1_ACVR2B","BMP7 - (ACVR1+ACVR2B)","BMP","Secreted Signaling","KEGG: hsa04350	PMID:26893264","Ependymal cells -> Cochlear Medial Duct Floor",0.00107263107750794
1006,"Keratinocytes","Cochlear Medial Duct Floor","BMP7","ACVR1_ACVR2B",0.1114589411414,3,"BMP7_ACVR1_ACVR2B","BMP7 - (ACVR1+ACVR2B)","BMP","Secreted Signaling","KEGG: hsa04350	PMID:26893264","Keratinocytes -> Cochlear Medial Duct Floor",0.000126925064253067
1007,"Vestibular Supporting Cells","Cochlear Medial Duct Floor","BMP7","ACVR1_ACVR2B",0.120404798066749,3,"BMP7_ACVR1_ACVR2B","BMP7 - (ACVR1+ACVR2B)","BMP","Secreted Signaling","KEGG: hsa04350	PMID:26893264","Vestibular Supporting Cells -> Cochlear Medial Duct Floor",0.000247199003160474
1008,"Vestibular Epithelial Cells","Cochlear Medial Duct Floor","BMP7","ACVR1_ACVR2B",0.122104562979347,3,"BMP7_ACVR1_ACVR2B","BMP7 - (ACVR1+ACVR2B)","BMP","Secreted Signaling","KEGG: hsa04350	PMID:26893264","Vestibular Epithelial Cells -> Cochlear Medial Duct Floor",0.000277496528719577
1009,"Endolymphatic duct/sac cells","Cochlear Medial Duct Floor","BMP7","ACVR1_ACVR2B",0.139513488254052,3,"BMP7_ACVR1_ACVR2B","BMP7 - (ACVR1+ACVR2B)","BMP","Secreted Signaling","KEGG: hsa04350	PMID:26893264","Endolymphatic duct/sac cells -> Cochlear Medial Duct Floor",0.000771043527462078
1010,"Cochlear Medial Duct Floor","Cochlear Medial Duct Floor","BMP7","ACVR1_ACVR2B",0.138344030325643,3,"BMP7_ACVR1_ACVR2B","BMP7 - (ACVR1+ACVR2B)","BMP","Secreted Signaling","KEGG: hsa04350	PMID:26893264","Cochlear Medial Duct Floor -> Cochlear Medial Duct Floor",0.000725712439261598
1011,"Cochlear Lateral Duct Floor","Cochlear Medial Duct Floor","BMP7","ACVR1_ACVR2B",0.141551189837497,3,"BMP7_ACVR1_ACVR2B","BMP7 - (ACVR1+ACVR2B)","BMP","Secreted Signaling","KEGG: hsa04350	PMID:26893264","Cochlear Lateral Duct Floor -> Cochlear Medial Duct Floor",0.00085485210024893
1012,"Ependymal cells","Hair cells","BMP7","ACVR1_ACVR2B",0.159426467011279,3,"BMP7_ACVR1_ACVR2B","BMP7 - (ACVR1+ACVR2B)","BMP","Secreted Signaling","KEGG: hsa04350	PMID:26893264","Ependymal cells -> Hair cells",0.0018875336882598
1013,"Keratinocytes","Hair cells","BMP7","ACVR1_ACVR2B",0.118963021420231,3,"BMP7_ACVR1_ACVR2B","BMP7 - (ACVR1+ACVR2B)","BMP","Secreted Signaling","KEGG: hsa04350	PMID:26893264","Keratinocytes -> Hair cells",0.000223528093584719
1014,"Vestibular Supporting Cells","Hair cells","BMP7","ACVR1_ACVR2B",0.129207708120228,3,"BMP7_ACVR1_ACVR2B","BMP7 - (ACVR1+ACVR2B)","BMP","Secreted Signaling","KEGG: hsa04350	PMID:26893264","Vestibular Supporting Cells -> Hair cells",0.000435299464127799
1015,"Vestibular Epithelial Cells","Hair cells","BMP7","ACVR1_ACVR2B",0.131166691732103,3,"BMP7_ACVR1_ACVR2B","BMP7 - (ACVR1+ACVR2B)","BMP","Secreted Signaling","KEGG: hsa04350	PMID:26893264","Vestibular Epithelial Cells -> Hair cells",0.000488638929809015
1016,"Endolymphatic duct/sac cells","Hair cells","BMP7","ACVR1_ACVR2B",0.15146045813325,3,"BMP7_ACVR1_ACVR2B","BMP7 - (ACVR1+ACVR2B)","BMP","Secreted Signaling","KEGG: hsa04350	PMID:26893264","Endolymphatic duct/sac cells -> Hair cells",0.00135712972739071
1017,"Cochlear Medial Duct Floor","Hair cells","BMP7","ACVR1_ACVR2B",0.150084509608604,3,"BMP7_ACVR1_ACVR2B","BMP7 - (ACVR1+ACVR2B)","BMP","Secreted Signaling","KEGG: hsa04350	PMID:26893264","Cochlear Medial Duct Floor -> Hair cells",0.0012774200781464
1018,"Cochlear Lateral Duct Floor","Hair cells","BMP7","ACVR1_ACVR2B",0.15386402138944,3,"BMP7_ACVR1_ACVR2B","BMP7 - (ACVR1+ACVR2B)","BMP","Secreted Signaling","KEGG: hsa04350	PMID:26893264","Cochlear Lateral Duct Floor -> Hair cells",0.00150457444139393
1019,"Ependymal cells","Pericytes","BMP7","ACVR1_BMPR2",0.201444699577909,3,"BMP7_ACVR1_BMPR2","BMP7 - (ACVR1+BMPR2)","BMP","Secreted Signaling","KEGG: hsa04350	PMID:26893264","Ependymal cells -> Pericytes",0.00698394361378504
1020,"Keratinocytes","Pericytes","BMP7","ACVR1_BMPR2",0.140984182198105,3,"BMP7_ACVR1_BMPR2","BMP7 - (ACVR1+BMPR2)","BMP","Secreted Signaling","KEGG: hsa04350	PMID:26893264","Keratinocytes -> Pericytes",0.000830905660450474
1021,"Vestibular Supporting Cells","Pericytes","BMP7","ACVR1_BMPR2",0.155591448464083,3,"BMP7_ACVR1_BMPR2","BMP7 - (ACVR1+BMPR2)","BMP","Secreted Signaling","KEGG: hsa04350	PMID:26893264","Vestibular Supporting Cells -> Pericytes",0.00161715242077509
1022,"Vestibular Epithelial Cells","Pericytes","BMP7","ACVR1_BMPR2",0.158437233581492,3,"BMP7_ACVR1_BMPR2","BMP7 - (ACVR1+BMPR2)","BMP","Secreted Signaling","KEGG: hsa04350	PMID:26893264","Vestibular Epithelial Cells -> Pericytes",0.00181504014303265
1023,"Endolymphatic duct/sac cells","Pericytes","BMP7","ACVR1_BMPR2",0.188939250200595,3,"BMP7_ACVR1_BMPR2","BMP7 - (ACVR1+BMPR2)","BMP","Secreted Signaling","KEGG: hsa04350	PMID:26893264","Endolymphatic duct/sac cells -> Pericytes",0.00502813312194862
1024,"Cochlear Medial Duct Floor","Pericytes","BMP7","ACVR1_BMPR2",0.186815579299959,3,"BMP7_ACVR1_BMPR2","BMP7 - (ACVR1+BMPR2)","BMP","Secreted Signaling","KEGG: hsa04350	PMID:26893264","Cochlear Medial Duct Floor -> Pericytes",0.00473453092329112
1025,"Cochlear Lateral Duct Floor","Pericytes","BMP7","ACVR1_BMPR2",0.192684266202741,3,"BMP7_ACVR1_BMPR2","BMP7 - (ACVR1+BMPR2)","BMP","Secreted Signaling","KEGG: hsa04350	PMID:26893264","Cochlear Lateral Duct Floor -> Pericytes",0.00557291321881375
1026,"Ependymal cells","Mesenchymal cells","BMP7","ACVR1_BMPR2",0.19889310322849,3,"BMP7_ACVR1_BMPR2","BMP7 - (ACVR1+BMPR2)","BMP","Secreted Signaling","KEGG: hsa04350	PMID:26893264","Ependymal cells -> Mesenchymal cells",0.00655303862835533
1027,"Keratinocytes","Mesenchymal cells","BMP7","ACVR1_BMPR2",0.139718455878205,3,"BMP7_ACVR1_BMPR2","BMP7 - (ACVR1+BMPR2)","BMP","Secreted Signaling","KEGG: hsa04350	PMID:26893264","Keratinocytes -> Mesenchymal cells",0.000779193938731148
1028,"Vestibular Supporting Cells","Mesenchymal cells","BMP7","ACVR1_BMPR2",0.154053017786653,3,"BMP7_ACVR1_BMPR2","BMP7 - (ACVR1+BMPR2)","BMP","Secreted Signaling","KEGG: hsa04350	PMID:26893264","Vestibular Supporting Cells -> Mesenchymal cells",0.0015166190440987
1029,"Vestibular Epithelial Cells","Mesenchymal cells","BMP7","ACVR1_BMPR2",0.156842752520654,3,"BMP7_ACVR1_BMPR2","BMP7 - (ACVR1+BMPR2)","BMP","Secreted Signaling","KEGG: hsa04350	PMID:26893264","Vestibular Epithelial Cells -> Mesenchymal cells",0.00170223597214073
1030,"Endolymphatic duct/sac cells","Mesenchymal cells","BMP7","ACVR1_BMPR2",0.186687132284499,3,"BMP7_ACVR1_BMPR2","BMP7 - (ACVR1+BMPR2)","BMP","Secreted Signaling","KEGG: hsa04350	PMID:26893264","Endolymphatic duct/sac cells -> Mesenchymal cells",0.00471712592434546
1031,"Cochlear Medial Duct Floor","Mesenchymal cells","BMP7","ACVR1_BMPR2",0.184611984055276,3,"BMP7_ACVR1_BMPR2","BMP7 - (ACVR1+BMPR2)","BMP","Secreted Signaling","KEGG: hsa04350	PMID:26893264","Cochlear Medial Duct Floor -> Mesenchymal cells",0.0044414852536752
1032,"Cochlear Lateral Duct Floor","Mesenchymal cells","BMP7","ACVR1_BMPR2",0.190343736760664,3,"BMP7_ACVR1_BMPR2","BMP7 - (ACVR1+BMPR2)","BMP","Secreted Signaling","KEGG: hsa04350	PMID:26893264","Cochlear Lateral Duct Floor -> Mesenchymal cells",0.0052283826369432
1033,"Ependymal cells","Skeletal myocytes","BMP7","ACVR1_BMPR2",0.182833823359151,3,"BMP7_ACVR1_BMPR2","BMP7 - (ACVR1+BMPR2)","BMP","Secreted Signaling","KEGG: hsa04350	PMID:26893264","Ependymal cells -> Skeletal myocytes",0.00421355946255196
1034,"Keratinocytes","Skeletal myocytes","BMP7","ACVR1_BMPR2",0.131562598643506,3,"BMP7_ACVR1_BMPR2","BMP7 - (ACVR1+BMPR2)","BMP","Secreted Signaling","KEGG: hsa04350	PMID:26893264","Keratinocytes -> Skeletal myocytes",0.000499979020363443
1035,"Vestibular Supporting Cells","Skeletal myocytes","BMP7","ACVR1_BMPR2",0.144202322245591,3,"BMP7_ACVR1_BMPR2","BMP7 - (ACVR1+BMPR2)","BMP","Secreted Signaling","KEGG: hsa04350	PMID:26893264","Vestibular Supporting Cells -> Skeletal myocytes",0.000973413996893774
1036,"Vestibular Epithelial Cells","Skeletal myocytes","BMP7","ACVR1_BMPR2",0.146645297254541,3,"BMP7_ACVR1_BMPR2","BMP7 - (ACVR1+BMPR2)","BMP","Secreted Signaling","KEGG: hsa04350	PMID:26893264","Vestibular Epithelial Cells -> Skeletal myocytes",0.00109262155317363
1037,"Endolymphatic duct/sac cells","Skeletal myocytes","BMP7","ACVR1_BMPR2",0.172450281898974,3,"BMP7_ACVR1_BMPR2","BMP7 - (ACVR1+BMPR2)","BMP","Secreted Signaling","KEGG: hsa04350	PMID:26893264","Endolymphatic duct/sac cells -> Skeletal myocytes",0.00303127251207556
1038,"Cochlear Medial Duct Floor","Skeletal myocytes","BMP7","ACVR1_BMPR2",0.170673335527376,3,"BMP7_ACVR1_BMPR2","BMP7 - (ACVR1+BMPR2)","BMP","Secreted Signaling","KEGG: hsa04350	PMID:26893264","Cochlear Medial Duct Floor -> Skeletal myocytes",0.00285367953703508
1039,"Cochlear Lateral Duct Floor","Skeletal myocytes","BMP7","ACVR1_BMPR2",0.175569494342503,3,"BMP7_ACVR1_BMPR2","BMP7 - (ACVR1+BMPR2)","BMP","Secreted Signaling","KEGG: hsa04350	PMID:26893264","Cochlear Lateral Duct Floor -> Skeletal myocytes",0.00336021506508718
1040,"Ependymal cells","Melanocytes","BMP7","ACVR1_BMPR2",0.198907783313277,3,"BMP7_ACVR1_BMPR2","BMP7 - (ACVR1+BMPR2)","BMP","Secreted Signaling","KEGG: hsa04350	PMID:26893264","Ependymal cells -> Melanocytes",0.00655547072243228
1041,"Keratinocytes","Melanocytes","BMP7","ACVR1_BMPR2",0.139725742135714,3,"BMP7_ACVR1_BMPR2","BMP7 - (ACVR1+BMPR2)","BMP","Secreted Signaling","KEGG: hsa04350	PMID:26893264","Keratinocytes -> Melanocytes",0.000779484810068118
1042,"Vestibular Supporting Cells","Melanocytes","BMP7","ACVR1_BMPR2",0.154061869329979,3,"BMP7_ACVR1_BMPR2","BMP7 - (ACVR1+BMPR2)","BMP","Secreted Signaling","KEGG: hsa04350	PMID:26893264","Vestibular Supporting Cells -> Melanocytes",0.00151718477658653
1043,"Vestibular Epithelial Cells","Melanocytes","BMP7","ACVR1_BMPR2",0.156851925854085,3,"BMP7_ACVR1_BMPR2","BMP7 - (ACVR1+BMPR2)","BMP","Secreted Signaling","KEGG: hsa04350	PMID:26893264","Vestibular Epithelial Cells -> Melanocytes",0.00170287082576852
1044,"Endolymphatic duct/sac cells","Melanocytes","BMP7","ACVR1_BMPR2",0.186700087387674,3,"BMP7_ACVR1_BMPR2","BMP7 - (ACVR1+BMPR2)","BMP","Secreted Signaling","KEGG: hsa04350	PMID:26893264","Endolymphatic duct/sac cells -> Melanocytes",0.00471887956318015
1045,"Cochlear Medial Duct Floor","Melanocytes","BMP7","ACVR1_BMPR2",0.184624658499774,3,"BMP7_ACVR1_BMPR2","BMP7 - (ACVR1+BMPR2)","BMP","Secreted Signaling","KEGG: hsa04350	PMID:26893264","Cochlear Medial Duct Floor -> Melanocytes",0.00444313717102516
1046,"Cochlear Lateral Duct Floor","Melanocytes","BMP7","ACVR1_BMPR2",0.190357199820265,3,"BMP7_ACVR1_BMPR2","BMP7 - (ACVR1+BMPR2)","BMP","Secreted Signaling","KEGG: hsa04350	PMID:26893264","Cochlear Lateral Duct Floor -> Melanocytes",0.00523032568669357
1047,"Ependymal cells","Vestibular Supporting Cells","BMP7","ACVR1_BMPR2",0.215490415404089,3,"BMP7_ACVR1_BMPR2","BMP7 - (ACVR1+BMPR2)","BMP","Secreted Signaling","KEGG: hsa04350	PMID:26893264","Ependymal cells -> Vestibular Supporting Cells",0.00965212071643542
1048,"Keratinocytes","Vestibular Supporting Cells","BMP7","ACVR1_BMPR2",0.147770525379411,3,"BMP7_ACVR1_BMPR2","BMP7 - (ACVR1+BMPR2)","BMP","Secreted Signaling","KEGG: hsa04350	PMID:26893264","Keratinocytes -> Vestibular Supporting Cells",0.00115085583926503
1049,"Vestibular Supporting Cells","Vestibular Supporting Cells","BMP7","ACVR1_BMPR2",0.163890833773089,3,"BMP7_ACVR1_BMPR2","BMP7 - (ACVR1+BMPR2)","BMP","Secreted Signaling","KEGG: hsa04350	PMID:26893264","Vestibular Supporting Cells -> Vestibular Supporting Cells",0.00223923160208047
1050,"Vestibular Epithelial Cells","Vestibular Supporting Cells","BMP7","ACVR1_BMPR2",0.167049433814989,3,"BMP7_ACVR1_BMPR2","BMP7 - (ACVR1+BMPR2)","BMP","Secreted Signaling","KEGG: hsa04350	PMID:26893264","Vestibular Epithelial Cells -> Vestibular Supporting Cells",0.00251306549959452
1051,"Endolymphatic duct/sac cells","Vestibular Supporting Cells","BMP7","ACVR1_BMPR2",0.201267317097667,3,"BMP7_ACVR1_BMPR2","BMP7 - (ACVR1+BMPR2)","BMP","Secreted Signaling","KEGG: hsa04350	PMID:26893264","Endolymphatic duct/sac cells -> Vestibular Supporting Cells",0.00695345535200951
1052,"Cochlear Medial Duct Floor","Vestibular Supporting Cells","BMP7","ACVR1_BMPR2",0.198865988671636,3,"BMP7_ACVR1_BMPR2","BMP7 - (ACVR1+BMPR2)","BMP","Secreted Signaling","KEGG: hsa04350	PMID:26893264","Cochlear Medial Duct Floor -> Vestibular Supporting Cells",0.00654854790656555
1053,"Cochlear Lateral Duct Floor","Vestibular Supporting Cells","BMP7","ACVR1_BMPR2",0.205517161434491,3,"BMP7_ACVR1_BMPR2","BMP7 - (ACVR1+BMPR2)","BMP","Secreted Signaling","KEGG: hsa04350	PMID:26893264","Cochlear Lateral Duct Floor -> Vestibular Supporting Cells",0.00770586382034378
1054,"Ependymal cells","Vestibular Epithelial Cells","BMP7","ACVR1_BMPR2",0.188293201087662,3,"BMP7_ACVR1_BMPR2","BMP7 - (ACVR1+BMPR2)","BMP","Secreted Signaling","KEGG: hsa04350	PMID:26893264","Ependymal cells -> Vestibular Epithelial Cells",0.00493764780460233
1055,"Keratinocytes","Vestibular Epithelial Cells","BMP7","ACVR1_BMPR2",0.134377499373112,3,"BMP7_ACVR1_BMPR2","BMP7 - (ACVR1+BMPR2)","BMP","Secreted Signaling","KEGG: hsa04350	PMID:26893264","Keratinocytes -> Vestibular Epithelial Cells",0.00058627473383065
1056,"Vestibular Supporting Cells","Vestibular Epithelial Cells","BMP7","ACVR1_BMPR2",0.147589266677774,3,"BMP7_ACVR1_BMPR2","BMP7 - (ACVR1+BMPR2)","BMP","Secreted Signaling","KEGG: hsa04350	PMID:26893264","Vestibular Supporting Cells -> Vestibular Epithelial Cells",0.00114133064756431
1057,"Vestibular Epithelial Cells","Vestibular Epithelial Cells","BMP7","ACVR1_BMPR2",0.150148902506631,3,"BMP7_ACVR1_BMPR2","BMP7 - (ACVR1+BMPR2)","BMP","Secreted Signaling","KEGG: hsa04350	PMID:26893264","Vestibular Epithelial Cells -> Vestibular Epithelial Cells",0.00128107547314632
1058,"Endolymphatic duct/sac cells","Vestibular Epithelial Cells","BMP7","ACVR1_BMPR2",0.177304743950143,3,"BMP7_ACVR1_BMPR2","BMP7 - (ACVR1+BMPR2)","BMP","Secreted Signaling","KEGG: hsa04350	PMID:26893264","Endolymphatic duct/sac cells -> Vestibular Epithelial Cells",0.0035528434763561
1059,"Cochlear Medial Duct Floor","Vestibular Epithelial Cells","BMP7","ACVR1_BMPR2",0.175428438646235,3,"BMP7_ACVR1_BMPR2","BMP7 - (ACVR1+BMPR2)","BMP","Secreted Signaling","KEGG: hsa04350	PMID:26893264","Cochlear Medial Duct Floor -> Vestibular Epithelial Cells",0.00334486131217898
1060,"Cochlear Lateral Duct Floor","Vestibular Epithelial Cells","BMP7","ACVR1_BMPR2",0.180602506058142,3,"BMP7_ACVR1_BMPR2","BMP7 - (ACVR1+BMPR2)","BMP","Secreted Signaling","KEGG: hsa04350	PMID:26893264","Cochlear Lateral Duct Floor -> Vestibular Epithelial Cells",0.00393823853871752
1061,"Ependymal cells","Cochlear Medial Duct Floor","BMP7","ACVR1_BMPR2",0.19128520046144,3,"BMP7_ACVR1_BMPR2","BMP7 - (ACVR1+BMPR2)","BMP","Secreted Signaling","KEGG: hsa04350	PMID:26893264","Ependymal cells -> Cochlear Medial Duct Floor",0.00536533764823752
1062,"Keratinocytes","Cochlear Medial Duct Floor","BMP7","ACVR1_BMPR2",0.135901454885898,3,"BMP7_ACVR1_BMPR2","BMP7 - (ACVR1+BMPR2)","BMP","Secreted Signaling","KEGG: hsa04350	PMID:26893264","Keratinocytes -> Cochlear Medial Duct Floor",0.000637298152393438
1063,"Vestibular Supporting Cells","Cochlear Medial Duct Floor","BMP7","ACVR1_BMPR2",0.149428591750204,3,"BMP7_ACVR1_BMPR2","BMP7 - (ACVR1+BMPR2)","BMP","Secreted Signaling","KEGG: hsa04350	PMID:26893264","Vestibular Supporting Cells -> Cochlear Medial Duct Floor",0.00124060055042336
1064,"Vestibular Epithelial Cells","Cochlear Medial Duct Floor","BMP7","ACVR1_BMPR2",0.15205270972452,3,"BMP7_ACVR1_BMPR2","BMP7 - (ACVR1+BMPR2)","BMP","Secreted Signaling","KEGG: hsa04350	PMID:26893264","Vestibular Epithelial Cells -> Cochlear Medial Duct Floor",0.00139248306463983
1065,"Endolymphatic duct/sac cells","Cochlear Medial Duct Floor","BMP7","ACVR1_BMPR2",0.179958788679772,3,"BMP7_ACVR1_BMPR2","BMP7 - (ACVR1+BMPR2)","BMP","Secreted Signaling","KEGG: hsa04350	PMID:26893264","Endolymphatic duct/sac cells -> Cochlear Medial Duct Floor",0.00386100486692316
1066,"Cochlear Medial Duct Floor","Cochlear Medial Duct Floor","BMP7","ACVR1_BMPR2",0.178027137794222,3,"BMP7_ACVR1_BMPR2","BMP7 - (ACVR1+BMPR2)","BMP","Secreted Signaling","KEGG: hsa04350	PMID:26893264","Cochlear Medial Duct Floor -> Cochlear Medial Duct Floor",0.0036350909615227
1067,"Cochlear Lateral Duct Floor","Cochlear Medial Duct Floor","BMP7","ACVR1_BMPR2",0.183356224430315,3,"BMP7_ACVR1_BMPR2","BMP7 - (ACVR1+BMPR2)","BMP","Secreted Signaling","KEGG: hsa04350	PMID:26893264","Cochlear Lateral Duct Floor -> Cochlear Medial Duct Floor",0.0042797337377008
1068,"Ependymal cells","Cochlear Lateral Duct Floor","BMP7","ACVR1_BMPR2",0.189584874228728,3,"BMP7_ACVR1_BMPR2","BMP7 - (ACVR1+BMPR2)","BMP","Secreted Signaling","KEGG: hsa04350	PMID:26893264","Ependymal cells -> Cochlear Lateral Duct Floor",0.00511958241328473
1069,"Keratinocytes","Cochlear Lateral Duct Floor","BMP7","ACVR1_BMPR2",0.135037012548456,3,"BMP7_ACVR1_BMPR2","BMP7 - (ACVR1+BMPR2)","BMP","Secreted Signaling","KEGG: hsa04350	PMID:26893264","Keratinocytes -> Cochlear Lateral Duct Floor",0.000607974816433729
1070,"Vestibular Supporting Cells","Cochlear Lateral Duct Floor","BMP7","ACVR1_BMPR2",0.148384770924014,3,"BMP7_ACVR1_BMPR2","BMP7 - (ACVR1+BMPR2)","BMP","Secreted Signaling","KEGG: hsa04350	PMID:26893264","Vestibular Supporting Cells -> Cochlear Lateral Duct Floor",0.00118355096502349
1071,"Vestibular Epithelial Cells","Cochlear Lateral Duct Floor","BMP7","ACVR1_BMPR2",0.150972197843051,3,"BMP7_ACVR1_BMPR2","BMP7 - (ACVR1+BMPR2)","BMP","Secreted Signaling","KEGG: hsa04350	PMID:26893264","Vestibular Epithelial Cells -> Cochlear Lateral Duct Floor",0.00132845838214487
1072,"Endolymphatic duct/sac cells","Cochlear Lateral Duct Floor","BMP7","ACVR1_BMPR2",0.178451074403282,3,"BMP7_ACVR1_BMPR2","BMP7 - (ACVR1+BMPR2)","BMP","Secreted Signaling","KEGG: hsa04350	PMID:26893264","Endolymphatic duct/sac cells -> Cochlear Lateral Duct Floor",0.00368392377271507
1073,"Cochlear Medial Duct Floor","Cochlear Lateral Duct Floor","BMP7","ACVR1_BMPR2",0.176550952511138,3,"BMP7_ACVR1_BMPR2","BMP7 - (ACVR1+BMPR2)","BMP","Secreted Signaling","KEGG: hsa04350	PMID:26893264","Cochlear Medial Duct Floor -> Cochlear Lateral Duct Floor",0.00346831201241368
1074,"Cochlear Lateral Duct Floor","Cochlear Lateral Duct Floor","BMP7","ACVR1_BMPR2",0.181791709374306,3,"BMP7_ACVR1_BMPR2","BMP7 - (ACVR1+BMPR2)","BMP","Secreted Signaling","KEGG: hsa04350	PMID:26893264","Cochlear Lateral Duct Floor -> Cochlear Lateral Duct Floor",0.00408349962075617
1075,"Ependymal cells","POM","BMP7","ACVR1_BMPR2",0.206312172362505,3,"BMP7_ACVR1_BMPR2","BMP7 - (ACVR1+BMPR2)","BMP","Secreted Signaling","KEGG: hsa04350	PMID:26893264","Ependymal cells -> POM",0.00785171143992362
1076,"Keratinocytes","POM","BMP7","ACVR1_BMPR2",0.143387045802968,3,"BMP7_ACVR1_BMPR2","BMP7 - (ACVR1+BMPR2)","BMP","Secreted Signaling","KEGG: hsa04350	PMID:26893264","Keratinocytes -> POM",0.000935779474760683
1077,"Vestibular Supporting Cells","POM","BMP7","ACVR1_BMPR2",0.158517591389405,3,"BMP7_ACVR1_BMPR2","BMP7 - (ACVR1+BMPR2)","BMP","Secreted Signaling","KEGG: hsa04350	PMID:26893264","Vestibular Supporting Cells -> POM",0.00182085681491682
1078,"Vestibular Epithelial Cells","POM","BMP7","ACVR1_BMPR2",0.161470973555938,3,"BMP7_ACVR1_BMPR2","BMP7 - (ACVR1+BMPR2)","BMP","Secreted Signaling","KEGG: hsa04350	PMID:26893264","Vestibular Epithelial Cells -> POM",0.00204355662488459
1079,"Endolymphatic duct/sac cells","POM","BMP7","ACVR1_BMPR2",0.193233446412441,3,"BMP7_ACVR1_BMPR2","BMP7 - (ACVR1+BMPR2)","BMP","Secreted Signaling","KEGG: hsa04350	PMID:26893264","Endolymphatic duct/sac cells -> POM",0.00565572181499038
1080,"Cochlear Medial Duct Floor","POM","BMP7","ACVR1_BMPR2",0.191017699461899,3,"BMP7_ACVR1_BMPR2","BMP7 - (ACVR1+BMPR2)","BMP","Secreted Signaling","KEGG: hsa04350	PMID:26893264","Cochlear Medial Duct Floor -> POM",0.00532620144225082
1081,"Cochlear Lateral Duct Floor","POM","BMP7","ACVR1_BMPR2",0.197148465143034,3,"BMP7_ACVR1_BMPR2","BMP7 - (ACVR1+BMPR2)","BMP","Secreted Signaling","KEGG: hsa04350	PMID:26893264","Cochlear Lateral Duct Floor -> POM",0.00626786508581194
1082,"Ependymal cells","Hair cells","BMP7","ACVR1_BMPR2",0.208340098925928,3,"BMP7_ACVR1_BMPR2","BMP7 - (ACVR1+BMPR2)","BMP","Secreted Signaling","KEGG: hsa04350	PMID:26893264","Ependymal cells -> Hair cells",0.00823102995416985
1083,"Keratinocytes","Hair cells","BMP7","ACVR1_BMPR2",0.144352279617443,3,"BMP7_ACVR1_BMPR2","BMP7 - (ACVR1+BMPR2)","BMP","Secreted Signaling","KEGG: hsa04350	PMID:26893264","Keratinocytes -> Hair cells",0.000980451761997956
1084,"Vestibular Supporting Cells","Hair cells","BMP7","ACVR1_BMPR2",0.159699900960514,3,"BMP7_ACVR1_BMPR2","BMP7 - (ACVR1+BMPR2)","BMP","Secreted Signaling","KEGG: hsa04350	PMID:26893264","Vestibular Supporting Cells -> Hair cells",0.00190791425400787
1085,"Vestibular Epithelial Cells","Hair cells","BMP7","ACVR1_BMPR2",0.162698385194954,3,"BMP7_ACVR1_BMPR2","BMP7 - (ACVR1+BMPR2)","BMP","Secreted Signaling","KEGG: hsa04350	PMID:26893264","Vestibular Epithelial Cells -> Hair cells",0.00214129926194755
1086,"Endolymphatic duct/sac cells","Hair cells","BMP7","ACVR1_BMPR2",0.195005343817753,3,"BMP7_ACVR1_BMPR2","BMP7 - (ACVR1+BMPR2)","BMP","Secreted Signaling","KEGG: hsa04350	PMID:26893264","Endolymphatic duct/sac cells -> Hair cells",0.00592802248647775
1087,"Cochlear Medial Duct Floor","Hair cells","BMP7","ACVR1_BMPR2",0.192747424405941,3,"BMP7_ACVR1_BMPR2","BMP7 - (ACVR1+BMPR2)","BMP","Secreted Signaling","KEGG: hsa04350	PMID:26893264","Cochlear Medial Duct Floor -> Hair cells",0.00558239841976843
1088,"Cochlear Lateral Duct Floor","Hair cells","BMP7","ACVR1_BMPR2",0.198994483838961,3,"BMP7_ACVR1_BMPR2","BMP7 - (ACVR1+BMPR2)","BMP","Secreted Signaling","KEGG: hsa04350	PMID:26893264","Cochlear Lateral Duct Floor -> Hair cells",0.00656984574481532
1089,"Ependymal cells","Endothelial cells","BMP7","ACVR1_BMPR2",0.227936934592485,3,"BMP7_ACVR1_BMPR2","BMP7 - (ACVR1+BMPR2)","BMP","Secreted Signaling","KEGG: hsa04350	PMID:26893264","Ependymal cells -> Endothelial cells",0.0124357683103356
1090,"Keratinocytes","Endothelial cells","BMP7","ACVR1_BMPR2",0.153577476190332,3,"BMP7_ACVR1_BMPR2","BMP7 - (ACVR1+BMPR2)","BMP","Secreted Signaling","KEGG: hsa04350	PMID:26893264","Keratinocytes -> Endothelial cells",0.00148643968699601
1091,"Vestibular Supporting Cells","Endothelial cells","BMP7","ACVR1_BMPR2",0.171055310996305,3,"BMP7_ACVR1_BMPR2","BMP7 - (ACVR1+BMPR2)","BMP","Secreted Signaling","KEGG: hsa04350	PMID:26893264","Vestibular Supporting Cells -> Endothelial cells",0.0028912617750927
1092,"Vestibular Epithelial Cells","Endothelial cells","BMP7","ACVR1_BMPR2",0.174496571134744,3,"BMP7_ACVR1_BMPR2","BMP7 - (ACVR1+BMPR2)","BMP","Secreted Signaling","KEGG: hsa04350	PMID:26893264","Vestibular Epithelial Cells -> Endothelial cells",0.00324457264651333
1093,"Endolymphatic duct/sac cells","Endothelial cells","BMP7","ACVR1_BMPR2",0.212115752665742,3,"BMP7_ACVR1_BMPR2","BMP7 - (ACVR1+BMPR2)","BMP","Secreted Signaling","KEGG: hsa04350	PMID:26893264","Endolymphatic duct/sac cells -> Endothelial cells",0.00896518038571956
1094,"Cochlear Medial Duct Floor","Endothelial cells","BMP7","ACVR1_BMPR2",0.209458801472339,3,"BMP7_ACVR1_BMPR2","BMP7 - (ACVR1+BMPR2)","BMP","Secreted Signaling","KEGG: hsa04350	PMID:26893264","Cochlear Medial Duct Floor -> Endothelial cells",0.00844476508733168
1095,"Cochlear Lateral Duct Floor","Endothelial cells","BMP7","ACVR1_BMPR2",0.216834719267279,3,"BMP7_ACVR1_BMPR2","BMP7 - (ACVR1+BMPR2)","BMP","Secreted Signaling","KEGG: hsa04350	PMID:26893264","Cochlear Lateral Duct Floor -> Endothelial cells",0.00993384593647892
1096,"Ependymal cells","Fibroblasts","BMP7","BMPR1A_ACVR2A",0.19909108939939,3,"BMP7_BMPR1A_ACVR2A","BMP7 - (BMPR1A+ACVR2A)","BMP","Secreted Signaling","KEGG: hsa04350	PMID:26893264","Ependymal cells -> Fibroblasts",0.00658588536355292
1097,"Keratinocytes","Fibroblasts","BMP7","BMPR1A_ACVR2A",0.139820929646954,3,"BMP7_BMPR1A_ACVR2A","BMP7 - (BMPR1A+ACVR2A)","BMP","Secreted Signaling","KEGG: hsa04350	PMID:26893264","Keratinocytes -> Fibroblasts",0.000783291937797377
1098,"Vestibular Supporting Cells","Fibroblasts","BMP7","BMPR1A_ACVR2A",0.15417686074017,3,"BMP7_BMPR1A_ACVR2A","BMP7 - (BMPR1A+ACVR2A)","BMP","Secreted Signaling","KEGG: hsa04350	PMID:26893264","Vestibular Supporting Cells -> Fibroblasts",0.00152454754579027
1099,"Vestibular Epithelial Cells","Fibroblasts","BMP7","BMPR1A_ACVR2A",0.156970928738629,3,"BMP7_BMPR1A_ACVR2A","BMP7 - (BMPR1A+ACVR2A)","BMP","Secreted Signaling","KEGG: hsa04350	PMID:26893264","Vestibular Epithelial Cells -> Fibroblasts",0.00171112132222392
1100,"Endolymphatic duct/sac cells","Fibroblasts","BMP7","BMPR1A_ACVR2A",0.186864016898142,3,"BMP7_BMPR1A_ACVR2A","BMP7 - (BMPR1A+ACVR2A)","BMP","Secreted Signaling","KEGG: hsa04350	PMID:26893264","Endolymphatic duct/sac cells -> Fibroblasts",0.00474110480856295
1101,"Cochlear Medial Duct Floor","Fibroblasts","BMP7","BMPR1A_ACVR2A",0.184785613105281,3,"BMP7_BMPR1A_ACVR2A","BMP7 - (BMPR1A+ACVR2A)","BMP","Secreted Signaling","KEGG: hsa04350	PMID:26893264","Cochlear Medial Duct Floor -> Fibroblasts",0.00446414882031058
1102,"Cochlear Lateral Duct Floor","Fibroblasts","BMP7","BMPR1A_ACVR2A",0.19052710521185,3,"BMP7_BMPR1A_ACVR2A","BMP7 - (BMPR1A+ACVR2A)","BMP","Secreted Signaling","KEGG: hsa04350	PMID:26893264","Cochlear Lateral Duct Floor -> Fibroblasts",0.00525488563688797
1103,"Ependymal cells","Pericytes","BMP7","BMPR1A_ACVR2A",0.186920823287781,3,"BMP7_BMPR1A_ACVR2A","BMP7 - (BMPR1A+ACVR2A)","BMP","Secreted Signaling","KEGG: hsa04350	PMID:26893264","Ependymal cells -> Pericytes",0.00474882177451288
1104,"Keratinocytes","Pericytes","BMP7","BMPR1A_ACVR2A",0.133676374852835,3,"BMP7_BMPR1A_ACVR2A","BMP7 - (BMPR1A+ACVR2A)","BMP","Secreted Signaling","KEGG: hsa04350	PMID:26893264","Keratinocytes -> Pericytes",0.000563832445913887
1105,"Vestibular Supporting Cells","Pericytes","BMP7","BMPR1A_ACVR2A",0.146744038380656,3,"BMP7_BMPR1A_ACVR2A","BMP7 - (BMPR1A+ACVR2A)","BMP","Secreted Signaling","KEGG: hsa04350	PMID:26893264","Vestibular Supporting Cells -> Pericytes",0.00109764655229853
1106,"Vestibular Epithelial Cells","Pericytes","BMP7","BMPR1A_ACVR2A",0.149274217134215,3,"BMP7_BMPR1A_ACVR2A","BMP7 - (BMPR1A+ACVR2A)","BMP","Secreted Signaling","KEGG: hsa04350	PMID:26893264","Vestibular Epithelial Cells -> Pericytes",0.00123204422321505
1107,"Endolymphatic duct/sac cells","Pericytes","BMP7","BMPR1A_ACVR2A",0.176087006910102,3,"BMP7_BMPR1A_ACVR2A","BMP7 - (BMPR1A+ACVR2A)","BMP","Secreted Signaling","KEGG: hsa04350	PMID:26893264","Endolymphatic duct/sac cells -> Pericytes",0.00341693707739139
1108,"Cochlear Medial Duct Floor","Pericytes","BMP7","BMPR1A_ACVR2A",0.174236159240689,3,"BMP7_BMPR1A_ACVR2A","BMP7 - (BMPR1A+ACVR2A)","BMP","Secreted Signaling","KEGG: hsa04350	PMID:26893264","Cochlear Medial Duct Floor -> Pericytes",0.00321690102822673
1109,"Cochlear Lateral Duct Floor","Pericytes","BMP7","BMPR1A_ACVR2A",0.179339283258097,3,"BMP7_BMPR1A_ACVR2A","BMP7 - (BMPR1A+ACVR2A)","BMP","Secreted Signaling","KEGG: hsa04350	PMID:26893264","Cochlear Lateral Duct Floor -> Pericytes",0.00378759821535863
1110,"Ependymal cells","Mesenchymal cells","BMP7","BMPR1A_ACVR2A",0.156826208454369,3,"BMP7_BMPR1A_ACVR2A","BMP7 - (BMPR1A+ACVR2A)","BMP","Secreted Signaling","KEGG: hsa04350	PMID:26893264","Ependymal cells -> Mesenchymal cells",0.00170109142711719
1111,"Keratinocytes","Mesenchymal cells","BMP7","BMPR1A_ACVR2A",0.1175060050589,3,"BMP7_BMPR1A_ACVR2A","BMP7 - (BMPR1A+ACVR2A)","BMP","Secreted Signaling","KEGG: hsa04350	PMID:26893264","Keratinocytes -> Mesenchymal cells",0.00020140286187123
1112,"Vestibular Supporting Cells","Mesenchymal cells","BMP7","BMPR1A_ACVR2A",0.127491224367047,3,"BMP7_BMPR1A_ACVR2A","BMP7 - (BMPR1A+ACVR2A)","BMP","Secreted Signaling","KEGG: hsa04350	PMID:26893264","Vestibular Supporting Cells -> Mesenchymal cells",0.000392224129207113
1113,"Vestibular Epithelial Cells","Mesenchymal cells","BMP7","BMPR1A_ACVR2A",0.129398243524352,3,"BMP7_BMPR1A_ACVR2A","BMP7 - (BMPR1A+ACVR2A)","BMP","Secreted Signaling","KEGG: hsa04350	PMID:26893264","Vestibular Epithelial Cells -> Mesenchymal cells",0.000440288584824651
1114,"Endolymphatic duct/sac cells","Mesenchymal cells","BMP7","BMPR1A_ACVR2A",0.149110178783715,3,"BMP7_BMPR1A_ACVR2A","BMP7 - (BMPR1A+ACVR2A)","BMP","Secreted Signaling","KEGG: hsa04350	PMID:26893264","Endolymphatic duct/sac cells -> Mesenchymal cells",0.00122299773009765
1115,"Cochlear Medial Duct Floor","Mesenchymal cells","BMP7","BMPR1A_ACVR2A",0.147776021189124,3,"BMP7_BMPR1A_ACVR2A","BMP7 - (BMPR1A+ACVR2A)","BMP","Secreted Signaling","KEGG: hsa04350	PMID:26893264","Cochlear Medial Duct Floor -> Mesenchymal cells",0.00115114551724139
1116,"Cochlear Lateral Duct Floor","Mesenchymal cells","BMP7","BMPR1A_ACVR2A",0.151439457869662,3,"BMP7_BMPR1A_ACVR2A","BMP7 - (BMPR1A+ACVR2A)","BMP","Secreted Signaling","KEGG: hsa04350	PMID:26893264","Cochlear Lateral Duct Floor -> Mesenchymal cells",0.00135588776340862
1117,"Ependymal cells","Skeletal myocytes","BMP7","BMPR1A_ACVR2A",0.19340385823887,3,"BMP7_BMPR1A_ACVR2A","BMP7 - (BMPR1A+ACVR2A)","BMP","Secreted Signaling","KEGG: hsa04350	PMID:26893264","Ependymal cells -> Skeletal myocytes",0.00568157004899272
1118,"Keratinocytes","Skeletal myocytes","BMP7","BMPR1A_ACVR2A",0.136972708423069,3,"BMP7_BMPR1A_ACVR2A","BMP7 - (BMPR1A+ACVR2A)","BMP","Secreted Signaling","KEGG: hsa04350	PMID:26893264","Keratinocytes -> Skeletal myocytes",0.00067504956509329
1119,"Vestibular Supporting Cells","Skeletal myocytes","BMP7","BMPR1A_ACVR2A",0.150723920658082,3,"BMP7_BMPR1A_ACVR2A","BMP7 - (BMPR1A+ACVR2A)","BMP","Secreted Signaling","KEGG: hsa04350	PMID:26893264","Vestibular Supporting Cells -> Skeletal myocytes",0.00131404259024926
1120,"Vestibular Epithelial Cells","Skeletal myocytes","BMP7","BMPR1A_ACVR2A",0.153393925062508,3,"BMP7_BMPR1A_ACVR2A","BMP7 - (BMPR1A+ACVR2A)","BMP","Secreted Signaling","KEGG: hsa04350	PMID:26893264","Vestibular Epithelial Cells -> Skeletal myocytes",0.00147490308639646
1121,"Endolymphatic duct/sac cells","Skeletal myocytes","BMP7","BMPR1A_ACVR2A",0.181835409284289,3,"BMP7_BMPR1A_ACVR2A","BMP7 - (BMPR1A+ACVR2A)","BMP","Secreted Signaling","KEGG: hsa04350	PMID:26893264","Endolymphatic duct/sac cells -> Skeletal myocytes",0.00408890153428873
1122,"Cochlear Medial Duct Floor","Skeletal myocytes","BMP7","BMPR1A_ACVR2A",0.179864192613162,3,"BMP7_BMPR1A_ACVR2A","BMP7 - (BMPR1A+ACVR2A)","BMP","Secreted Signaling","KEGG: hsa04350	PMID:26893264","Cochlear Medial Duct Floor -> Skeletal myocytes",0.0038497375322507
1123,"Cochlear Lateral Duct Floor","Skeletal myocytes","BMP7","BMPR1A_ACVR2A",0.1853041968949,3,"BMP7_BMPR1A_ACVR2A","BMP7 - (BMPR1A+ACVR2A)","BMP","Secreted Signaling","KEGG: hsa04350	PMID:26893264","Cochlear Lateral Duct Floor -> Skeletal myocytes",0.00453227232888997
1124,"Ependymal cells","Neuroepithelial cells","BMP7","BMPR1A_ACVR2A",0.170712097535806,3,"BMP7_BMPR1A_ACVR2A","BMP7 - (BMPR1A+ACVR2A)","BMP","Secreted Signaling","KEGG: hsa04350	PMID:26893264","Ependymal cells -> Neuroepithelial cells",0.00285747854687817
1125,"Keratinocytes","Neuroepithelial cells","BMP7","BMPR1A_ACVR2A",0.125148424690716,3,"BMP7_BMPR1A_ACVR2A","BMP7 - (BMPR1A+ACVR2A)","BMP","Secreted Signaling","KEGG: hsa04350	PMID:26893264","Keratinocytes -> Neuroepithelial cells",0.000338660615686797
1126,"Vestibular Supporting Cells","Neuroepithelial cells","BMP7","BMPR1A_ACVR2A",0.136535250525236,3,"BMP7_BMPR1A_ACVR2A","BMP7 - (BMPR1A+ACVR2A)","BMP","Secreted Signaling","KEGG: hsa04350	PMID:26893264","Vestibular Supporting Cells -> Neuroepithelial cells",0.00065944241533746
1127,"Vestibular Epithelial Cells","Neuroepithelial cells","BMP7","BMPR1A_ACVR2A",0.138724121020291,3,"BMP7_BMPR1A_ACVR2A","BMP7 - (BMPR1A+ACVR2A)","BMP","Secreted Signaling","KEGG: hsa04350	PMID:26893264","Vestibular Epithelial Cells -> Neuroepithelial cells",0.000740228443888987
1128,"Endolymphatic duct/sac cells","Neuroepithelial cells","BMP7","BMPR1A_ACVR2A",0.16161651920072,3,"BMP7_BMPR1A_ACVR2A","BMP7 - (BMPR1A+ACVR2A)","BMP","Secreted Signaling","KEGG: hsa04350	PMID:26893264","Endolymphatic duct/sac cells -> Neuroepithelial cells",0.00205498586408242
1129,"Cochlear Medial Duct Floor","Neuroepithelial cells","BMP7","BMPR1A_ACVR2A",0.160052404311161,3,"BMP7_BMPR1A_ACVR2A","BMP7 - (BMPR1A+ACVR2A)","BMP","Secreted Signaling","KEGG: hsa04350	PMID:26893264","Cochlear Medial Duct Floor -> Neuroepithelial cells",0.00193440861054834
1130,"Cochlear Lateral Duct Floor","Neuroepithelial cells","BMP7","BMPR1A_ACVR2A",0.164354899375072,3,"BMP7_BMPR1A_ACVR2A","BMP7 - (BMPR1A+ACVR2A)","BMP","Secreted Signaling","KEGG: hsa04350	PMID:26893264","Cochlear Lateral Duct Floor -> Neuroepithelial cells",0.00227814395742192
1131,"Ependymal cells","Keratinocytes","BMP7","BMPR1A_ACVR2A",0.215912303429304,3,"BMP7_BMPR1A_ACVR2A","BMP7 - (BMPR1A+ACVR2A)","BMP","Secreted Signaling","KEGG: hsa04350	PMID:26893264","Ependymal cells -> Keratinocytes",0.00974004019109139
1132,"Keratinocytes","Keratinocytes","BMP7","BMPR1A_ACVR2A",0.147970504152865,3,"BMP7_BMPR1A_ACVR2A","BMP7 - (BMPR1A+ACVR2A)","BMP","Secreted Signaling","KEGG: hsa04350	PMID:26893264","Keratinocytes -> Keratinocytes",0.00116142959687124
1133,"Vestibular Supporting Cells","Keratinocytes","BMP7","BMPR1A_ACVR2A",0.164136590465381,3,"BMP7_BMPR1A_ACVR2A","BMP7 - (BMPR1A+ACVR2A)","BMP","Secreted Signaling","KEGG: hsa04350	PMID:26893264","Vestibular Supporting Cells -> Keratinocytes",0.00225978244375585
1134,"Vestibular Epithelial Cells","Keratinocytes","BMP7","BMPR1A_ACVR2A",0.167304691398762,3,"BMP7_BMPR1A_ACVR2A","BMP7 - (BMPR1A+ACVR2A)","BMP","Secreted Signaling","KEGG: hsa04350	PMID:26893264","Vestibular Epithelial Cells -> Keratinocytes",0.00253612309982123
1135,"Endolymphatic duct/sac cells","Keratinocytes","BMP7","BMPR1A_ACVR2A",0.201636215235988,3,"BMP7_BMPR1A_ACVR2A","BMP7 - (BMPR1A+ACVR2A)","BMP","Secreted Signaling","KEGG: hsa04350	PMID:26893264","Endolymphatic duct/sac cells -> Keratinocytes",0.00701695052439825
1136,"Cochlear Medial Duct Floor","Keratinocytes","BMP7","BMPR1A_ACVR2A",0.199226371634167,3,"BMP7_BMPR1A_ACVR2A","BMP7 - (BMPR1A+ACVR2A)","BMP","Secreted Signaling","KEGG: hsa04350	PMID:26893264","Cochlear Medial Duct Floor -> Keratinocytes",0.00660838612003822
1137,"Cochlear Lateral Duct Floor","Keratinocytes","BMP7","BMPR1A_ACVR2A",0.205901625938122,3,"BMP7_BMPR1A_ACVR2A","BMP7 - (BMPR1A+ACVR2A)","BMP","Secreted Signaling","KEGG: hsa04350	PMID:26893264","Cochlear Lateral Duct Floor -> Keratinocytes",0.00777619438313392
1138,"Ependymal cells","Melanocytes","BMP7","BMPR1A_ACVR2A",0.197511403172292,3,"BMP7_BMPR1A_ACVR2A","BMP7 - (BMPR1A+ACVR2A)","BMP","Secreted Signaling","KEGG: hsa04350	PMID:26893264","Ependymal cells -> Melanocytes",0.00632655886455868
1139,"Keratinocytes","Melanocytes","BMP7","BMPR1A_ACVR2A",0.139031322222863,3,"BMP7_BMPR1A_ACVR2A","BMP7 - (BMPR1A+ACVR2A)","BMP","Secreted Signaling","KEGG: hsa04350	PMID:26893264","Keratinocytes -> Melanocytes",0.000752113119555326
1140,"Vestibular Supporting Cells","Melanocytes","BMP7","BMPR1A_ACVR2A",0.153218680422693,3,"BMP7_BMPR1A_ACVR2A","BMP7 - (BMPR1A+ACVR2A)","BMP","Secreted Signaling","KEGG: hsa04350	PMID:26893264","Vestibular Supporting Cells -> Melanocytes",0.00146394662696494
1141,"Vestibular Epithelial Cells","Melanocytes","BMP7","BMPR1A_ACVR2A",0.155978165529948,3,"BMP7_BMPR1A_ACVR2A","BMP7 - (BMPR1A+ACVR2A)","BMP","Secreted Signaling","KEGG: hsa04350	PMID:26893264","Vestibular Epithelial Cells -> Melanocytes",0.00164312765852011
1142,"Endolymphatic duct/sac cells","Melanocytes","BMP7","BMPR1A_ACVR2A",0.185467312130034,3,"BMP7_BMPR1A_ACVR2A","BMP7 - (BMPR1A+ACVR2A)","BMP","Secreted Signaling","KEGG: hsa04350	PMID:26893264","Endolymphatic duct/sac cells -> Melanocytes",0.00455383432245627
1143,"Cochlear Medial Duct Floor","Melanocytes","BMP7","BMPR1A_ACVR2A",0.183418515442887,3,"BMP7_BMPR1A_ACVR2A","BMP7 - (BMPR1A+ACVR2A)","BMP","Secreted Signaling","KEGG: hsa04350	PMID:26893264","Cochlear Medial Duct Floor -> Melanocytes",0.0042876679820332
1144,"Cochlear Lateral Duct Floor","Melanocytes","BMP7","BMPR1A_ACVR2A",0.189076242314522,3,"BMP7_BMPR1A_ACVR2A","BMP7 - (BMPR1A+ACVR2A)","BMP","Secreted Signaling","KEGG: hsa04350	PMID:26893264","Cochlear Lateral Duct Floor -> Melanocytes",0.00504745174438717
1145,"Ependymal cells","Vestibular Supporting Cells","BMP7","BMPR1A_ACVR2A",0.224789099795565,3,"BMP7_BMPR1A_ACVR2A","BMP7 - (BMPR1A+ACVR2A)","BMP","Secreted Signaling","KEGG: hsa04350	PMID:26893264","Ependymal cells -> Vestibular Supporting Cells",0.011694761377713
1146,"Keratinocytes","Vestibular Supporting Cells","BMP7","BMPR1A_ACVR2A",0.152126705758809,3,"BMP7_BMPR1A_ACVR2A","BMP7 - (BMPR1A+ACVR2A)","BMP","Secreted Signaling","KEGG: hsa04350	PMID:26893264","Keratinocytes -> Vestibular Supporting Cells",0.00139694469485365
1147,"Vestibular Supporting Cells","Vestibular Supporting Cells","BMP7","BMPR1A_ACVR2A",0.169259901594122,3,"BMP7_BMPR1A_ACVR2A","BMP7 - (BMPR1A+ACVR2A)","BMP","Secreted Signaling","KEGG: hsa04350	PMID:26893264","Vestibular Supporting Cells -> Vestibular Supporting Cells",0.00271741597587605
1148,"Vestibular Epithelial Cells","Vestibular Supporting Cells","BMP7","BMPR1A_ACVR2A",0.172629224997412,3,"BMP7_BMPR1A_ACVR2A","BMP7 - (BMPR1A+ACVR2A)","BMP","Secreted Signaling","KEGG: hsa04350	PMID:26893264","Vestibular Epithelial Cells -> Vestibular Supporting Cells",0.00304954794192482
1149,"Endolymphatic duct/sac cells","Vestibular Supporting Cells","BMP7","BMPR1A_ACVR2A",0.209378829406081,3,"BMP7_BMPR1A_ACVR2A","BMP7 - (BMPR1A+ACVR2A)","BMP","Secreted Signaling","KEGG: hsa04350	PMID:26893264","Endolymphatic duct/sac cells -> Vestibular Supporting Cells",0.0084293800483942
1150,"Cochlear Medial Duct Floor","Vestibular Supporting Cells","BMP7","BMPR1A_ACVR2A",0.206787374216939,3,"BMP7_BMPR1A_ACVR2A","BMP7 - (BMPR1A+ACVR2A)","BMP","Secreted Signaling","KEGG: hsa04350	PMID:26893264","Cochlear Medial Duct Floor -> Vestibular Supporting Cells",0.00793965712582325
1151,"Cochlear Lateral Duct Floor","Vestibular Supporting Cells","BMP7","BMPR1A_ACVR2A",0.213977233219677,3,"BMP7_BMPR1A_ACVR2A","BMP7 - (BMPR1A+ACVR2A)","BMP","Secreted Signaling","KEGG: hsa04350	PMID:26893264","Cochlear Lateral Duct Floor -> Vestibular Supporting Cells",0.00934051037857591
1152,"Ependymal cells","Vestibular Epithelial Cells","BMP7","BMPR1A_ACVR2A",0.212376764602807,3,"BMP7_BMPR1A_ACVR2A","BMP7 - (BMPR1A+ACVR2A)","BMP","Secreted Signaling","KEGG: hsa04350	PMID:26893264","Ependymal cells -> Vestibular Epithelial Cells",0.00901727564975843
1153,"Keratinocytes","Vestibular Epithelial Cells","BMP7","BMPR1A_ACVR2A",0.146287602894082,3,"BMP7_BMPR1A_ACVR2A","BMP7 - (BMPR1A+ACVR2A)","BMP","Secreted Signaling","KEGG: hsa04350	PMID:26893264","Keratinocytes -> Vestibular Epithelial Cells",0.00107455436622906
1154,"Vestibular Supporting Cells","Vestibular Epithelial Cells","BMP7","BMPR1A_ACVR2A",0.162070611461154,3,"BMP7_BMPR1A_ACVR2A","BMP7 - (BMPR1A+ACVR2A)","BMP","Secreted Signaling","KEGG: hsa04350	PMID:26893264","Vestibular Supporting Cells -> Vestibular Epithelial Cells",0.00209092212327927
1155,"Vestibular Epithelial Cells","Vestibular Epithelial Cells","BMP7","BMPR1A_ACVR2A",0.165159275161278,3,"BMP7_BMPR1A_ACVR2A","BMP7 - (BMPR1A+ACVR2A)","BMP","Secreted Signaling","KEGG: hsa04350	PMID:26893264","Vestibular Epithelial Cells -> Vestibular Epithelial Cells",0.00234666202565834
1156,"Endolymphatic duct/sac cells","Vestibular Epithelial Cells","BMP7","BMPR1A_ACVR2A",0.198542148867159,3,"BMP7_BMPR1A_ACVR2A","BMP7 - (BMPR1A+ACVR2A)","BMP","Secreted Signaling","KEGG: hsa04350	PMID:26893264","Endolymphatic duct/sac cells -> Vestibular Epithelial Cells",0.0064950567247807
1157,"Cochlear Medial Duct Floor","Vestibular Epithelial Cells","BMP7","BMPR1A_ACVR2A",0.196203330320153,3,"BMP7_BMPR1A_ACVR2A","BMP7 - (BMPR1A+ACVR2A)","BMP","Secreted Signaling","KEGG: hsa04350	PMID:26893264","Cochlear Medial Duct Floor -> Vestibular Epithelial Cells",0.00611657214515288
1158,"Cochlear Lateral Duct Floor","Vestibular Epithelial Cells","BMP7","BMPR1A_ACVR2A",0.202677846388368,3,"BMP7_BMPR1A_ACVR2A","BMP7 - (BMPR1A+ACVR2A)","BMP","Secreted Signaling","KEGG: hsa04350	PMID:26893264","Cochlear Lateral Duct Floor -> Vestibular Epithelial Cells",0.00719809871654558
1159,"Ependymal cells","Cochlear Medial Duct Floor","BMP7","BMPR1A_ACVR2A",0.194521674356584,3,"BMP7_BMPR1A_ACVR2A","BMP7 - (BMPR1A+ACVR2A)","BMP","Secreted Signaling","KEGG: hsa04350	PMID:26893264","Ependymal cells -> Cochlear Medial Duct Floor",0.00585291587662075
1160,"Keratinocytes","Cochlear Medial Duct Floor","BMP7","BMPR1A_ACVR2A",0.137535308175865,3,"BMP7_BMPR1A_ACVR2A","BMP7 - (BMPR1A+ACVR2A)","BMP","Secreted Signaling","KEGG: hsa04350	PMID:26893264","Keratinocytes -> Cochlear Medial Duct Floor",0.000695513447147902
1161,"Vestibular Supporting Cells","Cochlear Medial Duct Floor","BMP7","BMPR1A_ACVR2A",0.151404990556746,3,"BMP7_BMPR1A_ACVR2A","BMP7 - (BMPR1A+ACVR2A)","BMP","Secreted Signaling","KEGG: hsa04350	PMID:26893264","Vestibular Supporting Cells -> Cochlear Medial Duct Floor",0.00135385107051449
1162,"Vestibular Epithelial Cells","Cochlear Medial Duct Floor","BMP7","BMPR1A_ACVR2A",0.154099278955128,3,"BMP7_BMPR1A_ACVR2A","BMP7 - (BMPR1A+ACVR2A)","BMP","Secreted Signaling","KEGG: hsa04350	PMID:26893264","Vestibular Epithelial Cells -> Cochlear Medial Duct Floor",0.00151957736655782
1163,"Endolymphatic duct/sac cells","Cochlear Medial Duct Floor","BMP7","BMPR1A_ACVR2A",0.182824618426335,3,"BMP7_BMPR1A_ACVR2A","BMP7 - (BMPR1A+ACVR2A)","BMP","Secreted Signaling","KEGG: hsa04350	PMID:26893264","Endolymphatic duct/sac cells -> Cochlear Medial Duct Floor",0.00421239930028306
1164,"Cochlear Medial Duct Floor","Cochlear Medial Duct Floor","BMP7","BMPR1A_ACVR2A",0.18083240262584,3,"BMP7_BMPR1A_ACVR2A","BMP7 - (BMPR1A+ACVR2A)","BMP","Secreted Signaling","KEGG: hsa04350	PMID:26893264","Cochlear Medial Duct Floor -> Cochlear Medial Duct Floor",0.0039660589760044
1165,"Cochlear Lateral Duct Floor","Cochlear Medial Duct Floor","BMP7","BMPR1A_ACVR2A",0.186331308299629,3,"BMP7_BMPR1A_ACVR2A","BMP7 - (BMPR1A+ACVR2A)","BMP","Secreted Signaling","KEGG: hsa04350	PMID:26893264","Cochlear Lateral Duct Floor -> Cochlear Medial Duct Floor",0.00466912018573329
1166,"Ependymal cells","Cochlear Lateral Duct Floor","BMP7","BMPR1A_ACVR2A",0.168169695521918,3,"BMP7_BMPR1A_ACVR2A","BMP7 - (BMPR1A+ACVR2A)","BMP","Secreted Signaling","KEGG: hsa04350	PMID:26893264","Ependymal cells -> Cochlear Lateral Duct Floor",0.00261530497069897
1167,"Keratinocytes","Cochlear Lateral Duct Floor","BMP7","BMPR1A_ACVR2A",0.123773328322724,3,"BMP7_BMPR1A_ACVR2A","BMP7 - (BMPR1A+ACVR2A)","BMP","Secreted Signaling","KEGG: hsa04350	PMID:26893264","Keratinocytes -> Cochlear Lateral Duct Floor",0.000309892516659404
1168,"Vestibular Supporting Cells","Cochlear Lateral Duct Floor","BMP7","BMPR1A_ACVR2A",0.134900670448066,3,"BMP7_BMPR1A_ACVR2A","BMP7 - (BMPR1A+ACVR2A)","BMP","Secreted Signaling","KEGG: hsa04350	PMID:26893264","Vestibular Supporting Cells -> Cochlear Lateral Duct Floor",0.000603441412521092
1169,"Vestibular Epithelial Cells","Cochlear Lateral Duct Floor","BMP7","BMPR1A_ACVR2A",0.137037163881033,3,"BMP7_BMPR1A_ACVR2A","BMP7 - (BMPR1A+ACVR2A)","BMP","Secreted Signaling","KEGG: hsa04350	PMID:26893264","Vestibular Epithelial Cells -> Cochlear Lateral Duct Floor",0.000677371600457614
1170,"Endolymphatic duct/sac cells","Cochlear Lateral Duct Floor","BMP7","BMPR1A_ACVR2A",0.159334444220283,3,"BMP7_BMPR1A_ACVR2A","BMP7 - (BMPR1A+ACVR2A)","BMP","Secreted Signaling","KEGG: hsa04350	PMID:26893264","Endolymphatic duct/sac cells -> Cochlear Lateral Duct Floor",0.001880708201764
1171,"Cochlear Medial Duct Floor","Cochlear Lateral Duct Floor","BMP7","BMPR1A_ACVR2A",0.157813563187931,3,"BMP7_BMPR1A_ACVR2A","BMP7 - (BMPR1A+ACVR2A)","BMP","Secreted Signaling","KEGG: hsa04350	PMID:26893264","Cochlear Medial Duct Floor -> Cochlear Lateral Duct Floor",0.00177032705337472
1172,"Cochlear Lateral Duct Floor","Cochlear Lateral Duct Floor","BMP7","BMPR1A_ACVR2A",0.161995726319962,3,"BMP7_BMPR1A_ACVR2A","BMP7 - (BMPR1A+ACVR2A)","BMP","Secreted Signaling","KEGG: hsa04350	PMID:26893264","Cochlear Lateral Duct Floor -> Cochlear Lateral Duct Floor",0.00208496678450979
1173,"Ependymal cells","Hair cells","BMP7","BMPR1A_ACVR2A",0.215028722325608,3,"BMP7_BMPR1A_ACVR2A","BMP7 - (BMPR1A+ACVR2A)","BMP","Secreted Signaling","KEGG: hsa04350	PMID:26893264","Ependymal cells -> Hair cells",0.00955642558545341
1174,"Keratinocytes","Hair cells","BMP7","BMPR1A_ACVR2A",0.147558552803484,3,"BMP7_BMPR1A_ACVR2A","BMP7 - (BMPR1A+ACVR2A)","BMP","Secreted Signaling","KEGG: hsa04350	PMID:26893264","Keratinocytes -> Hair cells",0.00113972214887966
1175,"Vestibular Supporting Cells","Hair cells","BMP7","BMPR1A_ACVR2A",0.163629299734428,3,"BMP7_BMPR1A_ACVR2A","BMP7 - (BMPR1A+ACVR2A)","BMP","Secreted Signaling","KEGG: hsa04350	PMID:26893264","Vestibular Supporting Cells -> Hair cells",0.0022174998116602
1176,"Vestibular Epithelial Cells","Hair cells","BMP7","BMPR1A_ACVR2A",0.166777512813841,3,"BMP7_BMPR1A_ACVR2A","BMP7 - (BMPR1A+ACVR2A)","BMP","Secreted Signaling","KEGG: hsa04350	PMID:26893264","Vestibular Epithelial Cells -> Hair cells",0.00248865670270362
1177,"Endolymphatic duct/sac cells","Hair cells","BMP7","BMPR1A_ACVR2A",0.200867308608412,3,"BMP7_BMPR1A_ACVR2A","BMP7 - (BMPR1A+ACVR2A)","BMP","Secreted Signaling","KEGG: hsa04350	PMID:26893264","Endolymphatic duct/sac cells -> Hair cells",0.00688499476726442
1178,"Cochlear Medial Duct Floor","Hair cells","BMP7","BMPR1A_ACVR2A",0.198476206575386,3,"BMP7_BMPR1A_ACVR2A","BMP7 - (BMPR1A+ACVR2A)","BMP","Secreted Signaling","KEGG: hsa04350	PMID:26893264","Cochlear Medial Duct Floor -> Hair cells",0.00648419690820374
1179,"Cochlear Lateral Duct Floor","Hair cells","BMP7","BMPR1A_ACVR2A",0.20509950894018,3,"BMP7_BMPR1A_ACVR2A","BMP7 - (BMPR1A+ACVR2A)","BMP","Secreted Signaling","KEGG: hsa04350	PMID:26893264","Cochlear Lateral Duct Floor -> Hair cells",0.00762988826270046
1180,"Ependymal cells","Endothelial cells","BMP7","BMPR1A_ACVR2A",0.191691042829215,3,"BMP7_BMPR1A_ACVR2A","BMP7 - (BMPR1A+ACVR2A)","BMP","Secreted Signaling","KEGG: hsa04350	PMID:26893264","Ependymal cells -> Endothelial cells",0.00542505174683993
1181,"Keratinocytes","Endothelial cells","BMP7","BMPR1A_ACVR2A",0.136107162464754,3,"BMP7_BMPR1A_ACVR2A","BMP7 - (BMPR1A+ACVR2A)","BMP","Secreted Signaling","KEGG: hsa04350	PMID:26893264","Keratinocytes -> Endothelial cells",0.000644425123630113
1182,"Vestibular Supporting Cells","Endothelial cells","BMP7","BMPR1A_ACVR2A",0.149677174372817,3,"BMP7_BMPR1A_ACVR2A","BMP7 - (BMPR1A+ACVR2A)","BMP","Secreted Signaling","KEGG: hsa04350	PMID:26893264","Vestibular Supporting Cells -> Endothelial cells",0.00125446584583614
1183,"Vestibular Epithelial Cells","Endothelial cells","BMP7","BMPR1A_ACVR2A",0.152310067826335,3,"BMP7_BMPR1A_ACVR2A","BMP7 - (BMPR1A+ACVR2A)","BMP","Secreted Signaling","KEGG: hsa04350	PMID:26893264","Vestibular Epithelial Cells -> Endothelial cells",0.00140804344800883
1184,"Endolymphatic duct/sac cells","Endothelial cells","BMP7","BMPR1A_ACVR2A",0.180318441955648,3,"BMP7_BMPR1A_ACVR2A","BMP7 - (BMPR1A+ACVR2A)","BMP","Secreted Signaling","KEGG: hsa04350	PMID:26893264","Endolymphatic duct/sac cells -> Endothelial cells",0.00390403573451872
1185,"Cochlear Medial Duct Floor","Endothelial cells","BMP7","BMPR1A_ACVR2A",0.178379235934911,3,"BMP7_BMPR1A_ACVR2A","BMP7 - (BMPR1A+ACVR2A)","BMP","Secreted Signaling","KEGG: hsa04350	PMID:26893264","Cochlear Medial Duct Floor -> Endothelial cells",0.00367561925784808
1186,"Cochlear Lateral Duct Floor","Endothelial cells","BMP7","BMPR1A_ACVR2A",0.183729496181225,3,"BMP7_BMPR1A_ACVR2A","BMP7 - (BMPR1A+ACVR2A)","BMP","Secreted Signaling","KEGG: hsa04350	PMID:26893264","Cochlear Lateral Duct Floor -> Endothelial cells",0.00432741805899074
1187,"Ependymal cells","Endolymphatic duct/sac cells","BMP7","BMPR1A_ACVR2B",0.163663007418552,3,"BMP7_BMPR1A_ACVR2B","BMP7 - (BMPR1A+ACVR2B)","BMP","Secreted Signaling","KEGG: hsa04350	PMID:26893264","Ependymal cells -> Endolymphatic duct/sac cells",0.00222029270439792
1188,"Keratinocytes","Endolymphatic duct/sac cells","BMP7","BMPR1A_ACVR2B",0.121310605873453,3,"BMP7_BMPR1A_ACVR2B","BMP7 - (BMPR1A+ACVR2B)","BMP","Secreted Signaling","KEGG: hsa04350	PMID:26893264","Keratinocytes -> Endolymphatic duct/sac cells",0.000263014253987255
1189,"Vestibular Supporting Cells","Endolymphatic duct/sac cells","BMP7","BMPR1A_ACVR2B",0.13198107632735,3,"BMP7_BMPR1A_ACVR2B","BMP7 - (BMPR1A+ACVR2B)","BMP","Secreted Signaling","KEGG: hsa04350	PMID:26893264","Vestibular Supporting Cells -> Endolymphatic duct/sac cells",0.000512175201593142
1190,"Vestibular Epithelial Cells","Endolymphatic duct/sac cells","BMP7","BMPR1A_ACVR2B",0.134025550200327,3,"BMP7_BMPR1A_ACVR2B","BMP7 - (BMPR1A+ACVR2B)","BMP","Secreted Signaling","KEGG: hsa04350	PMID:26893264","Vestibular Epithelial Cells -> Endolymphatic duct/sac cells",0.000574929056619363
1191,"Endolymphatic duct/sac cells","Endolymphatic duct/sac cells","BMP7","BMPR1A_ACVR2B",0.155281240170097,3,"BMP7_BMPR1A_ACVR2B","BMP7 - (BMPR1A+ACVR2B)","BMP","Secreted Signaling","KEGG: hsa04350	PMID:26893264","Endolymphatic duct/sac cells -> Endolymphatic duct/sac cells",0.00159652169230703
1192,"Cochlear Medial Duct Floor","Endolymphatic duct/sac cells","BMP7","BMPR1A_ACVR2B",0.153835889984261,3,"BMP7_BMPR1A_ACVR2B","BMP7 - (BMPR1A+ACVR2B)","BMP","Secreted Signaling","KEGG: hsa04350	PMID:26893264","Cochlear Medial Duct Floor -> Endolymphatic duct/sac cells",0.00150278732719148
1193,"Cochlear Lateral Duct Floor","Endolymphatic duct/sac cells","BMP7","BMPR1A_ACVR2B",0.157808172222128,3,"BMP7_BMPR1A_ACVR2B","BMP7 - (BMPR1A+ACVR2B)","BMP","Secreted Signaling","KEGG: hsa04350	PMID:26893264","Cochlear Lateral Duct Floor -> Endolymphatic duct/sac cells",0.00176994387652449
1194,"Ependymal cells","Cochlear Medial Duct Floor","BMP7","BMPR1A_ACVR2B",0.163256395452965,3,"BMP7_BMPR1A_ACVR2B","BMP7 - (BMPR1A+ACVR2B)","BMP","Secreted Signaling","KEGG: hsa04350	PMID:26893264","Ependymal cells -> Cochlear Medial Duct Floor",0.00218675994554453
1195,"Keratinocytes","Cochlear Medial Duct Floor","BMP7","BMPR1A_ACVR2B",0.121085554243642,3,"BMP7_BMPR1A_ACVR2B","BMP7 - (BMPR1A+ACVR2B)","BMP","Secreted Signaling","KEGG: hsa04350	PMID:26893264","Keratinocytes -> Cochlear Medial Duct Floor",0.000259015288584258
1196,"Vestibular Supporting Cells","Cochlear Medial Duct Floor","BMP7","BMPR1A_ACVR2B",0.131714963532243,3,"BMP7_BMPR1A_ACVR2B","BMP7 - (BMPR1A+ACVR2B)","BMP","Secreted Signaling","KEGG: hsa04350	PMID:26893264","Vestibular Supporting Cells -> Cochlear Medial Duct Floor",0.000504394519548293
1197,"Vestibular Epithelial Cells","Cochlear Medial Duct Floor","BMP7","BMPR1A_ACVR2B",0.133751196712162,3,"BMP7_BMPR1A_ACVR2B","BMP7 - (BMPR1A+ACVR2B)","BMP","Secreted Signaling","KEGG: hsa04350	PMID:26893264","Vestibular Epithelial Cells -> Cochlear Medial Duct Floor",0.00056619692382857
1198,"Endolymphatic duct/sac cells","Cochlear Medial Duct Floor","BMP7","BMPR1A_ACVR2B",0.154914450439693,3,"BMP7_BMPR1A_ACVR2B","BMP7 - (BMPR1A+ACVR2B)","BMP","Secreted Signaling","KEGG: hsa04350	PMID:26893264","Endolymphatic duct/sac cells -> Cochlear Medial Duct Floor",0.00157236295306473
1199,"Cochlear Medial Duct Floor","Cochlear Medial Duct Floor","BMP7","BMPR1A_ACVR2B",0.153475698258946,3,"BMP7_BMPR1A_ACVR2B","BMP7 - (BMPR1A+ACVR2B)","BMP","Secreted Signaling","KEGG: hsa04350	PMID:26893264","Cochlear Medial Duct Floor -> Cochlear Medial Duct Floor",0.00148003502146089
1200,"Cochlear Lateral Duct Floor","Cochlear Medial Duct Floor","BMP7","BMPR1A_ACVR2B",0.157429510524255,3,"BMP7_BMPR1A_ACVR2B","BMP7 - (BMPR1A+ACVR2B)","BMP","Secreted Signaling","KEGG: hsa04350	PMID:26893264","Cochlear Lateral Duct Floor -> Cochlear Medial Duct Floor",0.00174317132695273
1201,"Ependymal cells","Hair cells","BMP7","BMPR1A_ACVR2B",0.183866910299794,3,"BMP7_BMPR1A_ACVR2B","BMP7 - (BMPR1A+ACVR2B)","BMP","Secreted Signaling","KEGG: hsa04350	PMID:26893264","Ependymal cells -> Hair cells",0.00434505654627816
1202,"Keratinocytes","Hair cells","BMP7","BMPR1A_ACVR2B",0.132101290411654,3,"BMP7_BMPR1A_ACVR2B","BMP7 - (BMPR1A+ACVR2B)","BMP","Secreted Signaling","KEGG: hsa04350	PMID:26893264","Keratinocytes -> Hair cells",0.000515718871598456
1203,"Vestibular Supporting Cells","Hair cells","BMP7","BMPR1A_ACVR2B",0.144849041303324,3,"BMP7_BMPR1A_ACVR2B","BMP7 - (BMPR1A+ACVR2B)","BMP","Secreted Signaling","KEGG: hsa04350	PMID:26893264","Vestibular Supporting Cells -> Hair cells",0.00100402418562113
1204,"Vestibular Epithelial Cells","Hair cells","BMP7","BMPR1A_ACVR2B",0.147313980889368,3,"BMP7_BMPR1A_ACVR2B","BMP7 - (BMPR1A+ACVR2B)","BMP","Secreted Signaling","KEGG: hsa04350	PMID:26893264","Vestibular Epithelial Cells -> Hair cells",0.00112697079363634
1205,"Endolymphatic duct/sac cells","Hair cells","BMP7","BMPR1A_ACVR2B",0.173371352649049,3,"BMP7_BMPR1A_ACVR2B","BMP7 - (BMPR1A+ACVR2B)","BMP","Secreted Signaling","KEGG: hsa04350	PMID:26893264","Endolymphatic duct/sac cells -> Hair cells",0.00312611077506634
1206,"Cochlear Medial Duct Floor","Hair cells","BMP7","BMPR1A_ACVR2B",0.17157608345201,3,"BMP7_BMPR1A_ACVR2B","BMP7 - (BMPR1A+ACVR2B)","BMP","Secreted Signaling","KEGG: hsa04350	PMID:26893264","Cochlear Medial Duct Floor -> Hair cells",0.00294302256478869
1207,"Cochlear Lateral Duct Floor","Hair cells","BMP7","BMPR1A_ACVR2B",0.176523800178382,3,"BMP7_BMPR1A_ACVR2B","BMP7 - (BMPR1A+ACVR2B)","BMP","Secreted Signaling","KEGG: hsa04350	PMID:26893264","Cochlear Lateral Duct Floor -> Hair cells",0.00346529162395373
1208,"Ependymal cells","Chondrocytes","BMP7","BMPR1A_BMPR2",0.214533189274773,3,"BMP7_BMPR1A_BMPR2","BMP7 - (BMPR1A+BMPR2)","BMP","Secreted Signaling","KEGG: hsa04350	PMID:26893264","Ependymal cells -> Chondrocytes",0.00945432066857174
1209,"Keratinocytes","Chondrocytes","BMP7","BMPR1A_BMPR2",0.147315952531905,3,"BMP7_BMPR1A_BMPR2","BMP7 - (BMPR1A+BMPR2)","BMP","Secreted Signaling","KEGG: hsa04350	PMID:26893264","Keratinocytes -> Chondrocytes",0.00112707318582464
1210,"Vestibular Supporting Cells","Chondrocytes","BMP7","BMPR1A_BMPR2",0.16333246066581,3,"BMP7_BMPR1A_BMPR2","BMP7 - (BMPR1A+BMPR2)","BMP","Secreted Signaling","KEGG: hsa04350	PMID:26893264","Vestibular Supporting Cells -> Chondrocytes",0.00219300683861228
1211,"Vestibular Epithelial Cells","Chondrocytes","BMP7","BMPR1A_BMPR2",0.166469525813733,3,"BMP7_BMPR1A_BMPR2","BMP7 - (BMPR1A+BMPR2)","BMP","Secreted Signaling","KEGG: hsa04350	PMID:26893264","Vestibular Epithelial Cells -> Chondrocytes",0.00246120188950206
1212,"Endolymphatic duct/sac cells","Chondrocytes","BMP7","BMPR1A_BMPR2",0.200430009436434,3,"BMP7_BMPR1A_BMPR2","BMP7 - (BMPR1A+BMPR2)","BMP","Secreted Signaling","KEGG: hsa04350	PMID:26893264","Endolymphatic duct/sac cells -> Chondrocytes",0.00681061518057111
1213,"Cochlear Medial Duct Floor","Chondrocytes","BMP7","BMPR1A_BMPR2",0.19804796124086,3,"BMP7_BMPR1A_BMPR2","BMP7 - (BMPR1A+BMPR2)","BMP","Secreted Signaling","KEGG: hsa04350	PMID:26893264","Cochlear Medial Duct Floor -> Chondrocytes",0.00641393718896346
1214,"Cochlear Lateral Duct Floor","Chondrocytes","BMP7","BMPR1A_BMPR2",0.204644623327938,3,"BMP7_BMPR1A_BMPR2","BMP7 - (BMPR1A+BMPR2)","BMP","Secreted Signaling","KEGG: hsa04350	PMID:26893264","Cochlear Lateral Duct Floor -> Chondrocytes",0.00754764427352679
1215,"Ependymal cells","Fibroblasts","BMP7","BMPR1A_BMPR2",0.239650041080571,3,"BMP7_BMPR1A_BMPR2","BMP7 - (BMPR1A+BMPR2)","BMP","Secreted Signaling","KEGG: hsa04350	PMID:26893264","Ependymal cells -> Fibroblasts",0.0154098060670071
1216,"Keratinocytes","Fibroblasts","BMP7","BMPR1A_BMPR2",0.158887060177126,3,"BMP7_BMPR1A_BMPR2","BMP7 - (BMPR1A+BMPR2)","BMP","Secreted Signaling","KEGG: hsa04350	PMID:26893264","Keratinocytes -> Fibroblasts",0.00184776453286048
1217,"Vestibular Supporting Cells","Fibroblasts","BMP7","BMPR1A_BMPR2",0.177655354411556,3,"BMP7_BMPR1A_BMPR2","BMP7 - (BMPR1A+BMPR2)","BMP","Secreted Signaling","KEGG: hsa04350	PMID:26893264","Vestibular Supporting Cells -> Fibroblasts",0.00359261035934882
1218,"Vestibular Epithelial Cells","Fibroblasts","BMP7","BMPR1A_BMPR2",0.181366814444102,3,"BMP7_BMPR1A_BMPR2","BMP7 - (BMPR1A+BMPR2)","BMP","Secreted Signaling","KEGG: hsa04350	PMID:26893264","Vestibular Epithelial Cells -> Fibroblasts",0.00403121345285968
1219,"Endolymphatic duct/sac cells","Fibroblasts","BMP7","BMPR1A_BMPR2",0.222267933624797,3,"BMP7_BMPR1A_BMPR2","BMP7 - (BMPR1A+BMPR2)","BMP","Secreted Signaling","KEGG: hsa04350	PMID:26893264","Endolymphatic duct/sac cells -> Fibroblasts",0.0111192822904613
1220,"Cochlear Medial Duct Floor","Fibroblasts","BMP7","BMPR1A_BMPR2",0.219364215271336,3,"BMP7_BMPR1A_BMPR2","BMP7 - (BMPR1A+BMPR2)","BMP","Secreted Signaling","KEGG: hsa04350	PMID:26893264","Cochlear Medial Duct Floor -> Fibroblasts",0.0104764157637698
1221,"Cochlear Lateral Duct Floor","Fibroblasts","BMP7","BMPR1A_BMPR2",0.227445486532592,3,"BMP7_BMPR1A_BMPR2","BMP7 - (BMPR1A+BMPR2)","BMP","Secreted Signaling","KEGG: hsa04350	PMID:26893264","Cochlear Lateral Duct Floor -> Fibroblasts",0.0123184403829988
1222,"Ependymal cells","Pericytes","BMP7","BMPR1A_BMPR2",0.219752715214576,3,"BMP7_BMPR1A_BMPR2","BMP7 - (BMPR1A+BMPR2)","BMP","Secreted Signaling","KEGG: hsa04350	PMID:26893264","Ependymal cells -> Pericytes",0.0105611882375513
1223,"Keratinocytes","Pericytes","BMP7","BMPR1A_BMPR2",0.149787029213367,3,"BMP7_BMPR1A_BMPR2","BMP7 - (BMPR1A+BMPR2)","BMP","Secreted Signaling","KEGG: hsa04350	PMID:26893264","Keratinocytes -> Pericytes",0.0012606277181713
1224,"Vestibular Supporting Cells","Pericytes","BMP7","BMPR1A_BMPR2",0.166371109833688,3,"BMP7_BMPR1A_BMPR2","BMP7 - (BMPR1A+BMPR2)","BMP","Secreted Signaling","KEGG: hsa04350	PMID:26893264","Vestibular Supporting Cells -> Pericytes",0.00245247159675196
1225,"Vestibular Epithelial Cells","Pericytes","BMP7","BMPR1A_BMPR2",0.169625969607671,3,"BMP7_BMPR1A_BMPR2","BMP7 - (BMPR1A+BMPR2)","BMP","Secreted Signaling","KEGG: hsa04350	PMID:26893264","Vestibular Epithelial Cells -> Pericytes",0.00275228526404744
1226,"Endolymphatic duct/sac cells","Pericytes","BMP7","BMPR1A_BMPR2",0.20499388620706,3,"BMP7_BMPR1A_BMPR2","BMP7 - (BMPR1A+BMPR2)","BMP","Secreted Signaling","KEGG: hsa04350	PMID:26893264","Endolymphatic duct/sac cells -> Pericytes",0.0076107446169274
1227,"Cochlear Medial Duct Floor","Pericytes","BMP7","BMPR1A_BMPR2",0.202506876727529,3,"BMP7_BMPR1A_BMPR2","BMP7 - (BMPR1A+BMPR2)","BMP","Secreted Signaling","KEGG: hsa04350	PMID:26893264","Cochlear Medial Duct Floor -> Pericytes",0.00716817699569013
1228,"Cochlear Lateral Duct Floor","Pericytes","BMP7","BMPR1A_BMPR2",0.209401507537343,3,"BMP7_BMPR1A_BMPR2","BMP7 - (BMPR1A+BMPR2)","BMP","Secreted Signaling","KEGG: hsa04350	PMID:26893264","Cochlear Lateral Duct Floor -> Pericytes",0.00843374121472933
1229,"Ependymal cells","Mesenchymal cells","BMP7","BMPR1A_BMPR2",0.243054815833543,3,"BMP7_BMPR1A_BMPR2","BMP7 - (BMPR1A+BMPR2)","BMP","Secreted Signaling","KEGG: hsa04350	PMID:26893264","Ependymal cells -> Mesenchymal cells",0.0163374013900366
1230,"Keratinocytes","Mesenchymal cells","BMP7","BMPR1A_BMPR2",0.160384751140419,3,"BMP7_BMPR1A_BMPR2","BMP7 - (BMPR1A+BMPR2)","BMP","Secreted Signaling","KEGG: hsa04350	PMID:26893264","Keratinocytes -> Mesenchymal cells",0.00195961605966466
1231,"Vestibular Supporting Cells","Mesenchymal cells","BMP7","BMPR1A_BMPR2",0.179528531880697,3,"BMP7_BMPR1A_BMPR2","BMP7 - (BMPR1A+BMPR2)","BMP","Secreted Signaling","KEGG: hsa04350	PMID:26893264","Vestibular Supporting Cells -> Mesenchymal cells",0.00380992698129188
1232,"Vestibular Epithelial Cells","Mesenchymal cells","BMP7","BMPR1A_BMPR2",0.183319159216368,3,"BMP7_BMPR1A_BMPR2","BMP7 - (BMPR1A+BMPR2)","BMP","Secreted Signaling","KEGG: hsa04350	PMID:26893264","Vestibular Epithelial Cells -> Mesenchymal cells",0.00427501701528881
1233,"Endolymphatic duct/sac cells","Mesenchymal cells","BMP7","BMPR1A_BMPR2",0.22519832176344,3,"BMP7_BMPR1A_BMPR2","BMP7 - (BMPR1A+BMPR2)","BMP","Secreted Signaling","KEGG: hsa04350	PMID:26893264","Endolymphatic duct/sac cells -> Mesenchymal cells",0.0117896832893461
1234,"Cochlear Medial Duct Floor","Mesenchymal cells","BMP7","BMPR1A_BMPR2",0.222219276898478,3,"BMP7_BMPR1A_BMPR2","BMP7 - (BMPR1A+BMPR2)","BMP","Secreted Signaling","KEGG: hsa04350	PMID:26893264","Cochlear Medial Duct Floor -> Mesenchymal cells",0.0111083339774961
1235,"Cochlear Lateral Duct Floor","Mesenchymal cells","BMP7","BMPR1A_BMPR2",0.230513951000091,3,"BMP7_BMPR1A_BMPR2","BMP7 - (BMPR1A+BMPR2)","BMP","Secreted Signaling","KEGG: hsa04350	PMID:26893264","Cochlear Lateral Duct Floor -> Mesenchymal cells",0.013060900210163
1236,"Ependymal cells","Skeletal myocytes","BMP7","BMPR1A_BMPR2",0.21706170290135,3,"BMP7_BMPR1A_BMPR2","BMP7 - (BMPR1A+BMPR2)","BMP","Secreted Signaling","KEGG: hsa04350	PMID:26893264","Ependymal cells -> Skeletal myocytes",0.00998186874723007
1237,"Keratinocytes","Skeletal myocytes","BMP7","BMPR1A_BMPR2",0.148514187584402,3,"BMP7_BMPR1A_BMPR2","BMP7 - (BMPR1A+BMPR2)","BMP","Secreted Signaling","KEGG: hsa04350	PMID:26893264","Keratinocytes -> Skeletal myocytes",0.0011905219753863
1238,"Vestibular Supporting Cells","Skeletal myocytes","BMP7","BMPR1A_BMPR2",0.164805080939691,3,"BMP7_BMPR1A_BMPR2","BMP7 - (BMPR1A+BMPR2)","BMP","Secreted Signaling","KEGG: hsa04350	PMID:26893264","Vestibular Supporting Cells -> Skeletal myocytes",0.00231632340433873
1239,"Vestibular Epithelial Cells","Skeletal myocytes","BMP7","BMPR1A_BMPR2",0.167999095827119,3,"BMP7_BMPR1A_BMPR2","BMP7 - (BMPR1A+BMPR2)","BMP","Secreted Signaling","KEGG: hsa04350	PMID:26893264","Vestibular Epithelial Cells -> Skeletal myocytes",0.00259956023626864
1240,"Endolymphatic duct/sac cells","Skeletal myocytes","BMP7","BMPR1A_BMPR2",0.20264082388769,3,"BMP7_BMPR1A_BMPR2","BMP7 - (BMPR1A+BMPR2)","BMP","Secreted Signaling","KEGG: hsa04350	PMID:26893264","Endolymphatic duct/sac cells -> Skeletal myocytes",0.0071916130502979
1241,"Cochlear Medial Duct Floor","Skeletal myocytes","BMP7","BMPR1A_BMPR2",0.200207727016231,3,"BMP7_BMPR1A_BMPR2","BMP7 - (BMPR1A+BMPR2)","BMP","Secreted Signaling","KEGG: hsa04350	PMID:26893264","Cochlear Medial Duct Floor -> Skeletal myocytes",0.00677299286083769
1242,"Cochlear Lateral Duct Floor","Skeletal myocytes","BMP7","BMPR1A_BMPR2",0.206948764329447,3,"BMP7_BMPR1A_BMPR2","BMP7 - (BMPR1A+BMPR2)","BMP","Secreted Signaling","KEGG: hsa04350	PMID:26893264","Cochlear Lateral Duct Floor -> Skeletal myocytes",0.0079696564173788
1243,"Ependymal cells","Neuroepithelial cells","BMP7","BMPR1A_BMPR2",0.243255455056297,3,"BMP7_BMPR1A_BMPR2","BMP7 - (BMPR1A+BMPR2)","BMP","Secreted Signaling","KEGG: hsa04350	PMID:26893264","Ependymal cells -> Neuroepithelial cells",0.0163929366867874
1244,"Keratinocytes","Neuroepithelial cells","BMP7","BMPR1A_BMPR2",0.160473370336461,3,"BMP7_BMPR1A_BMPR2","BMP7 - (BMPR1A+BMPR2)","BMP","Secreted Signaling","KEGG: hsa04350	PMID:26893264","Keratinocytes -> Neuroepithelial cells",0.00196637503158564
1245,"Vestibular Supporting Cells","Neuroepithelial cells","BMP7","BMPR1A_BMPR2",0.179639370081509,3,"BMP7_BMPR1A_BMPR2","BMP7 - (BMPR1A+BMPR2)","BMP","Secreted Signaling","KEGG: hsa04350	PMID:26893264","Vestibular Supporting Cells -> Neuroepithelial cells",0.0038230434709938
1246,"Vestibular Epithelial Cells","Neuroepithelial cells","BMP7","BMPR1A_BMPR2",0.183434674806386,3,"BMP7_BMPR1A_BMPR2","BMP7 - (BMPR1A+BMPR2)","BMP","Secreted Signaling","KEGG: hsa04350	PMID:26893264","Vestibular Epithelial Cells -> Neuroepithelial cells",0.00428972778219171
1247,"Endolymphatic duct/sac cells","Neuroepithelial cells","BMP7","BMPR1A_BMPR2",0.225371273527832,3,"BMP7_BMPR1A_BMPR2","BMP7 - (BMPR1A+BMPR2)","BMP","Secreted Signaling","KEGG: hsa04350	PMID:26893264","Endolymphatic duct/sac cells -> Neuroepithelial cells",0.0118299275181695
1248,"Cochlear Medial Duct Floor","Neuroepithelial cells","BMP7","BMPR1A_BMPR2",0.222387873311172,3,"BMP7_BMPR1A_BMPR2","BMP7 - (BMPR1A+BMPR2)","BMP","Secreted Signaling","KEGG: hsa04350	PMID:26893264","Cochlear Medial Duct Floor -> Neuroepithelial cells",0.0111462956599617
1249,"Cochlear Lateral Duct Floor","Neuroepithelial cells","BMP7","BMPR1A_BMPR2",0.230695014576927,3,"BMP7_BMPR1A_BMPR2","BMP7 - (BMPR1A+BMPR2)","BMP","Secreted Signaling","KEGG: hsa04350	PMID:26893264","Cochlear Lateral Duct Floor -> Neuroepithelial cells",0.0131054461721837
1250,"Ependymal cells","Ependymal cells","BMP7","BMPR1A_BMPR2",0.206675581026068,3,"BMP7_BMPR1A_BMPR2","BMP7 - (BMPR1A+BMPR2)","BMP","Secreted Signaling","KEGG: hsa04350	PMID:26893264","Ependymal cells -> Ependymal cells",0.00791891582323124
1251,"Keratinocytes","Ependymal cells","BMP7","BMPR1A_BMPR2",0.143539715326129,3,"BMP7_BMPR1A_BMPR2","BMP7 - (BMPR1A+BMPR2)","BMP","Secreted Signaling","KEGG: hsa04350	PMID:26893264","Keratinocytes -> Ependymal cells",0.00094274663179761
1252,"Vestibular Supporting Cells","Ependymal cells","BMP7","BMPR1A_BMPR2",0.158707762322171,3,"BMP7_BMPR1A_BMPR2","BMP7 - (BMPR1A+BMPR2)","BMP","Secreted Signaling","KEGG: hsa04350	PMID:26893264","Vestibular Supporting Cells -> Ependymal cells",0.00183467295618107
1253,"Vestibular Epithelial Cells","Ependymal cells","BMP7","BMPR1A_BMPR2",0.161669230846763,3,"BMP7_BMPR1A_BMPR2","BMP7 - (BMPR1A+BMPR2)","BMP","Secreted Signaling","KEGG: hsa04350	PMID:26893264","Vestibular Epithelial Cells -> Ependymal cells",0.00205913579095497
1254,"Endolymphatic duct/sac cells","Ependymal cells","BMP7","BMPR1A_BMPR2",0.193540323393542,3,"BMP7_BMPR1A_BMPR2","BMP7 - (BMPR1A+BMPR2)","BMP","Secreted Signaling","KEGG: hsa04350	PMID:26893264","Endolymphatic duct/sac cells -> Ependymal cells",0.00570232135540656
1255,"Cochlear Medial Duct Floor","Ependymal cells","BMP7","BMPR1A_BMPR2",0.191314407402442,3,"BMP7_BMPR1A_BMPR2","BMP7 - (BMPR1A+BMPR2)","BMP","Secreted Signaling","KEGG: hsa04350	PMID:26893264","Cochlear Medial Duct Floor -> Ependymal cells",0.00536962143062215
1256,"Cochlear Lateral Duct Floor","Ependymal cells","BMP7","BMPR1A_BMPR2",0.197470408729937,3,"BMP7_BMPR1A_BMPR2","BMP7 - (BMPR1A+BMPR2)","BMP","Secreted Signaling","KEGG: hsa04350	PMID:26893264","Cochlear Lateral Duct Floor -> Ependymal cells",0.00631991271484106
1257,"Ependymal cells","Glial cells","BMP7","BMPR1A_BMPR2",0.199037824334911,3,"BMP7_BMPR1A_BMPR2","BMP7 - (BMPR1A+BMPR2)","BMP","Secreted Signaling","KEGG: hsa04350	PMID:26893264","Ependymal cells -> Glial cells",0.00657703874433326
1258,"Keratinocytes","Glial cells","BMP7","BMPR1A_BMPR2",0.139790273111004,3,"BMP7_BMPR1A_BMPR2","BMP7 - (BMPR1A+BMPR2)","BMP","Secreted Signaling","KEGG: hsa04350	PMID:26893264","Keratinocytes -> Glial cells",0.000782064337301715
1259,"Vestibular Supporting Cells","Glial cells","BMP7","BMPR1A_BMPR2",0.154140267304746,3,"BMP7_BMPR1A_BMPR2","BMP7 - (BMPR1A+BMPR2)","BMP","Secreted Signaling","KEGG: hsa04350	PMID:26893264","Vestibular Supporting Cells -> Glial cells",0.00152220183466832
1260,"Vestibular Epithelial Cells","Glial cells","BMP7","BMPR1A_BMPR2",0.156933174715346,3,"BMP7_BMPR1A_BMPR2","BMP7 - (BMPR1A+BMPR2)","BMP","Secreted Signaling","KEGG: hsa04350	PMID:26893264","Vestibular Epithelial Cells -> Glial cells",0.00170850086366275
1261,"Endolymphatic duct/sac cells","Glial cells","BMP7","BMPR1A_BMPR2",0.186814843312195,3,"BMP7_BMPR1A_BMPR2","BMP7 - (BMPR1A+BMPR2)","BMP","Secreted Signaling","KEGG: hsa04350	PMID:26893264","Endolymphatic duct/sac cells -> Glial cells",0.00473443108008893
1262,"Cochlear Medial Duct Floor","Glial cells","BMP7","BMPR1A_BMPR2",0.18473692763237,3,"BMP7_BMPR1A_BMPR2","BMP7 - (BMPR1A+BMPR2)","BMP","Secreted Signaling","KEGG: hsa04350	PMID:26893264","Cochlear Medial Duct Floor -> Glial cells",0.00445778663186287
1263,"Cochlear Lateral Duct Floor","Glial cells","BMP7","BMPR1A_BMPR2",0.190476456704317,3,"BMP7_BMPR1A_BMPR2","BMP7 - (BMPR1A+BMPR2)","BMP","Secreted Signaling","KEGG: hsa04350	PMID:26893264","Cochlear Lateral Duct Floor -> Glial cells",0.0052475569051009
1264,"Ependymal cells","Keratinocytes","BMP7","BMPR1A_BMPR2",0.225526463970721,3,"BMP7_BMPR1A_BMPR2","BMP7 - (BMPR1A+BMPR2)","BMP","Secreted Signaling","KEGG: hsa04350	PMID:26893264","Ependymal cells -> Keratinocytes",0.0118661029871697
1265,"Keratinocytes","Keratinocytes","BMP7","BMPR1A_BMPR2",0.152467605900044,3,"BMP7_BMPR1A_BMPR2","BMP7 - (BMPR1A+BMPR2)","BMP","Secreted Signaling","KEGG: hsa04350	PMID:26893264","Keratinocytes -> Keratinocytes",0.00141762794514762
1266,"Vestibular Supporting Cells","Keratinocytes","BMP7","BMPR1A_BMPR2",0.169681456074186,3,"BMP7_BMPR1A_BMPR2","BMP7 - (BMPR1A+BMPR2)","BMP","Secreted Signaling","KEGG: hsa04350	PMID:26893264","Vestibular Supporting Cells -> Keratinocytes",0.00275759621719961
1267,"Vestibular Epithelial Cells","Keratinocytes","BMP7","BMPR1A_BMPR2",0.173067603872193,3,"BMP7_BMPR1A_BMPR2","BMP7 - (BMPR1A+BMPR2)","BMP","Secreted Signaling","KEGG: hsa04350	PMID:26893264","Vestibular Epithelial Cells -> Keratinocytes",0.0030946239121091
1268,"Endolymphatic duct/sac cells","Keratinocytes","BMP7","BMPR1A_BMPR2",0.210020344950164,3,"BMP7_BMPR1A_BMPR2","BMP7 - (BMPR1A+BMPR2)","BMP","Secreted Signaling","KEGG: hsa04350	PMID:26893264","Endolymphatic duct/sac cells -> Keratinocytes",0.00855325411791101
1269,"Cochlear Medial Duct Floor","Keratinocytes","BMP7","BMPR1A_BMPR2",0.207413598017498,3,"BMP7_BMPR1A_BMPR2","BMP7 - (BMPR1A+BMPR2)","BMP","Secreted Signaling","KEGG: hsa04350	PMID:26893264","Cochlear Medial Duct Floor -> Keratinocytes",0.00805643065174271
1270,"Cochlear Lateral Duct Floor","Keratinocytes","BMP7","BMPR1A_BMPR2",0.214646874593433,3,"BMP7_BMPR1A_BMPR2","BMP7 - (BMPR1A+BMPR2)","BMP","Secreted Signaling","KEGG: hsa04350	PMID:26893264","Cochlear Lateral Duct Floor -> Keratinocytes",0.00947769029963815
1271,"Ependymal cells","Melanocytes","BMP7","BMPR1A_BMPR2",0.236899355945958,3,"BMP7_BMPR1A_BMPR2","BMP7 - (BMPR1A+BMPR2)","BMP","Secreted Signaling","KEGG: hsa04350	PMID:26893264","Ependymal cells -> Melanocytes",0.0146809895245831
1272,"Keratinocytes","Melanocytes","BMP7","BMPR1A_BMPR2",0.157644384937877,3,"BMP7_BMPR1A_BMPR2","BMP7 - (BMPR1A+BMPR2)","BMP","Secreted Signaling","KEGG: hsa04350	PMID:26893264","Keratinocytes -> Melanocytes",0.00175832931480303
1273,"Vestibular Supporting Cells","Melanocytes","BMP7","BMPR1A_BMPR2",0.176107828937815,3,"BMP7_BMPR1A_BMPR2","BMP7 - (BMPR1A+BMPR2)","BMP","Secreted Signaling","KEGG: hsa04350	PMID:26893264","Vestibular Supporting Cells -> Melanocytes",0.00341923216802048
1274,"Vestibular Epithelial Cells","Melanocytes","BMP7","BMPR1A_BMPR2",0.179755460784105,3,"BMP7_BMPR1A_BMPR2","BMP7 - (BMPR1A+BMPR2)","BMP","Secreted Signaling","KEGG: hsa04350	PMID:26893264","Vestibular Epithelial Cells -> Melanocytes",0.00383681252060681
1275,"Endolymphatic duct/sac cells","Melanocytes","BMP7","BMPR1A_BMPR2",0.219883773086411,3,"BMP7_BMPR1A_BMPR2","BMP7 - (BMPR1A+BMPR2)","BMP","Secreted Signaling","KEGG: hsa04350	PMID:26893264","Endolymphatic duct/sac cells -> Melanocytes",0.0105898720955059
1276,"Cochlear Medial Duct Floor","Melanocytes","BMP7","BMPR1A_BMPR2",0.217037340843906,3,"BMP7_BMPR1A_BMPR2","BMP7 - (BMPR1A+BMPR2)","BMP","Secreted Signaling","KEGG: hsa04350	PMID:26893264","Cochlear Medial Duct Floor -> Melanocytes",0.00997670819872247
1277,"Cochlear Lateral Duct Floor","Melanocytes","BMP7","BMPR1A_BMPR2",0.224952976293191,3,"BMP7_BMPR1A_BMPR2","BMP7 - (BMPR1A+BMPR2)","BMP","Secreted Signaling","KEGG: hsa04350	PMID:26893264","Cochlear Lateral Duct Floor -> Melanocytes",0.0117327230174592
1278,"Ependymal cells","Vestibular Supporting Cells","BMP7","BMPR1A_BMPR2",0.276170253898867,3,"BMP7_BMPR1A_BMPR2","BMP7 - (BMPR1A+BMPR2)","BMP","Secreted Signaling","KEGG: hsa04350	PMID:26893264","Ependymal cells -> Vestibular Supporting Cells",0.026757117224438
1279,"Keratinocytes","Vestibular Supporting Cells","BMP7","BMPR1A_BMPR2",0.174450127696009,3,"BMP7_BMPR1A_BMPR2","BMP7 - (BMPR1A+BMPR2)","BMP","Secreted Signaling","KEGG: hsa04350	PMID:26893264","Keratinocytes -> Vestibular Supporting Cells",0.00323962621017235
1280,"Vestibular Supporting Cells","Vestibular Supporting Cells","BMP7","BMPR1A_BMPR2",0.197291343024703,3,"BMP7_BMPR1A_BMPR2","BMP7 - (BMPR1A+BMPR2)","BMP","Secreted Signaling","KEGG: hsa04350	PMID:26893264","Vestibular Supporting Cells -> Vestibular Supporting Cells",0.00629093155476904
1281,"Vestibular Epithelial Cells","Vestibular Supporting Cells","BMP7","BMPR1A_BMPR2",0.201866374296978,3,"BMP7_BMPR1A_BMPR2","BMP7 - (BMPR1A+BMPR2)","BMP","Secreted Signaling","KEGG: hsa04350	PMID:26893264","Vestibular Epithelial Cells -> Vestibular Supporting Cells",0.0070567403845823
1282,"Endolymphatic duct/sac cells","Vestibular Supporting Cells","BMP7","BMPR1A_BMPR2",0.253516207055814,3,"BMP7_BMPR1A_BMPR2","BMP7 - (BMPR1A+BMPR2)","BMP","Secreted Signaling","KEGG: hsa04350	PMID:26893264","Endolymphatic duct/sac cells -> Vestibular Supporting Cells",0.0193604880190731
1283,"Cochlear Medial Duct Floor","Vestibular Supporting Cells","BMP7","BMPR1A_BMPR2",0.249792670611237,3,"BMP7_BMPR1A_BMPR2","BMP7 - (BMPR1A+BMPR2)","BMP","Secreted Signaling","KEGG: hsa04350	PMID:26893264","Cochlear Medial Duct Floor -> Vestibular Supporting Cells",0.0182549313668146
1284,"Cochlear Lateral Duct Floor","Vestibular Supporting Cells","BMP7","BMPR1A_BMPR2",0.260236256127709,3,"BMP7_BMPR1A_BMPR2","BMP7 - (BMPR1A+BMPR2)","BMP","Secreted Signaling","KEGG: hsa04350	PMID:26893264","Cochlear Lateral Duct Floor -> Vestibular Supporting Cells",0.021436459195377
1285,"Ependymal cells","Vestibular Epithelial Cells","BMP7","BMPR1A_BMPR2",0.266434845119262,3,"BMP7_BMPR1A_BMPR2","BMP7 - (BMPR1A+BMPR2)","BMP","Secreted Signaling","KEGG: hsa04350	PMID:26893264","Ependymal cells -> Vestibular Epithelial Cells",0.0234411365695604
1286,"Keratinocytes","Vestibular Epithelial Cells","BMP7","BMPR1A_BMPR2",0.170427562026667,3,"BMP7_BMPR1A_BMPR2","BMP7 - (BMPR1A+BMPR2)","BMP","Secreted Signaling","KEGG: hsa04350	PMID:26893264","Keratinocytes -> Vestibular Epithelial Cells",0.00282966903386145
1287,"Vestibular Supporting Cells","Vestibular Epithelial Cells","BMP7","BMPR1A_BMPR2",0.192176241453337,3,"BMP7_BMPR1A_BMPR2","BMP7 - (BMPR1A+BMPR2)","BMP","Secreted Signaling","KEGG: hsa04350	PMID:26893264","Vestibular Supporting Cells -> Vestibular Epithelial Cells",0.00549697761476826
1288,"Vestibular Epithelial Cells","Vestibular Epithelial Cells","BMP7","BMPR1A_BMPR2",0.196518265696025,3,"BMP7_BMPR1A_BMPR2","BMP7 - (BMPR1A+BMPR2)","BMP","Secreted Signaling","KEGG: hsa04350	PMID:26893264","Vestibular Epithelial Cells -> Vestibular Epithelial Cells",0.00616673648518013
1289,"Endolymphatic duct/sac cells","Vestibular Epithelial Cells","BMP7","BMPR1A_BMPR2",0.245237594125799,3,"BMP7_BMPR1A_BMPR2","BMP7 - (BMPR1A+BMPR2)","BMP","Secreted Signaling","KEGG: hsa04350	PMID:26893264","Endolymphatic duct/sac cells -> Vestibular Epithelial Cells",0.0169467664185794
1290,"Cochlear Medial Duct Floor","Vestibular Epithelial Cells","BMP7","BMPR1A_BMPR2",0.241737992317526,3,"BMP7_BMPR1A_BMPR2","BMP7 - (BMPR1A+BMPR2)","BMP","Secreted Signaling","KEGG: hsa04350	PMID:26893264","Cochlear Medial Duct Floor -> Vestibular Epithelial Cells",0.015975321986461
1291,"Cochlear Lateral Duct Floor","Vestibular Epithelial Cells","BMP7","BMPR1A_BMPR2",0.251531358213256,3,"BMP7_BMPR1A_BMPR2","BMP7 - (BMPR1A+BMPR2)","BMP","Secreted Signaling","KEGG: hsa04350	PMID:26893264","Cochlear Lateral Duct Floor -> Vestibular Epithelial Cells",0.0187671469856948
1292,"Ependymal cells","Endolymphatic duct/sac cells","BMP7","BMPR1A_BMPR2",0.187614307251499,3,"BMP7_BMPR1A_BMPR2","BMP7 - (BMPR1A+BMPR2)","BMP","Secreted Signaling","KEGG: hsa04350	PMID:26893264","Ependymal cells -> Endolymphatic duct/sac cells",0.00484366357286228
1293,"Keratinocytes","Endolymphatic duct/sac cells","BMP7","BMPR1A_BMPR2",0.134032763372721,3,"BMP7_BMPR1A_BMPR2","BMP7 - (BMPR1A+BMPR2)","BMP","Secreted Signaling","KEGG: hsa04350	PMID:26893264","Keratinocytes -> Endolymphatic duct/sac cells",0.000575159959417467
1294,"Vestibular Supporting Cells","Endolymphatic duct/sac cells","BMP7","BMPR1A_BMPR2",0.147173301644586,3,"BMP7_BMPR1A_BMPR2","BMP7 - (BMPR1A+BMPR2)","BMP","Secreted Signaling","KEGG: hsa04350	PMID:26893264","Vestibular Supporting Cells -> Endolymphatic duct/sac cells",0.00111968190270676
1295,"Vestibular Epithelial Cells","Endolymphatic duct/sac cells","BMP7","BMPR1A_BMPR2",0.149718349562524,3,"BMP7_BMPR1A_BMPR2","BMP7 - (BMPR1A+BMPR2)","BMP","Secreted Signaling","KEGG: hsa04350	PMID:26893264","Vestibular Epithelial Cells -> Endolymphatic duct/sac cells",0.00125677292709983
1296,"Endolymphatic duct/sac cells","Endolymphatic duct/sac cells","BMP7","BMPR1A_BMPR2",0.176703344423509,3,"BMP7_BMPR1A_BMPR2","BMP7 - (BMPR1A+BMPR2)","BMP","Secreted Signaling","KEGG: hsa04350	PMID:26893264","Endolymphatic duct/sac cells -> Endolymphatic duct/sac cells",0.00348529548122984
1297,"Cochlear Medial Duct Floor","Endolymphatic duct/sac cells","BMP7","BMPR1A_BMPR2",0.174839864470964,3,"BMP7_BMPR1A_BMPR2","BMP7 - (BMPR1A+BMPR2)","BMP","Secreted Signaling","KEGG: hsa04350	PMID:26893264","Cochlear Medial Duct Floor -> Endolymphatic duct/sac cells",0.00328128744895716
1298,"Cochlear Lateral Duct Floor","Endolymphatic duct/sac cells","BMP7","BMPR1A_BMPR2",0.179978421137654,3,"BMP7_BMPR1A_BMPR2","BMP7 - (BMPR1A+BMPR2)","BMP","Secreted Signaling","KEGG: hsa04350	PMID:26893264","Cochlear Lateral Duct Floor -> Endolymphatic duct/sac cells",0.00386334593021587
1299,"Ependymal cells","Cochlear Medial Duct Floor","BMP7","BMPR1A_BMPR2",0.221241717426886,3,"BMP7_BMPR1A_BMPR2","BMP7 - (BMPR1A+BMPR2)","BMP","Secreted Signaling","KEGG: hsa04350	PMID:26893264","Ependymal cells -> Cochlear Medial Duct Floor",0.0108896419975938
1300,"Keratinocytes","Cochlear Medial Duct Floor","BMP7","BMPR1A_BMPR2",0.150477454396292,3,"BMP7_BMPR1A_BMPR2","BMP7 - (BMPR1A+BMPR2)","BMP","Secreted Signaling","KEGG: hsa04350	PMID:26893264","Keratinocytes -> Cochlear Medial Duct Floor",0.00129984038676291
1301,"Vestibular Supporting Cells","Cochlear Medial Duct Floor","BMP7","BMPR1A_BMPR2",0.167223298640346,3,"BMP7_BMPR1A_BMPR2","BMP7 - (BMPR1A+BMPR2)","BMP","Secreted Signaling","KEGG: hsa04350	PMID:26893264","Vestibular Supporting Cells -> Cochlear Medial Duct Floor",0.00252875560889988
1302,"Vestibular Epithelial Cells","Cochlear Medial Duct Floor","BMP7","BMPR1A_BMPR2",0.170511912473609,3,"BMP7_BMPR1A_BMPR2","BMP7 - (BMPR1A+BMPR2)","BMP","Secreted Signaling","KEGG: hsa04350	PMID:26893264","Vestibular Epithelial Cells -> Cochlear Medial Duct Floor",0.00283789446982312
1303,"Endolymphatic duct/sac cells","Cochlear Medial Duct Floor","BMP7","BMPR1A_BMPR2",0.206289075523322,3,"BMP7_BMPR1A_BMPR2","BMP7 - (BMPR1A+BMPR2)","BMP","Secreted Signaling","KEGG: hsa04350	PMID:26893264","Endolymphatic duct/sac cells -> Cochlear Medial Duct Floor",0.00784745155407983
1304,"Cochlear Medial Duct Floor","Cochlear Medial Duct Floor","BMP7","BMPR1A_BMPR2",0.203770750647032,3,"BMP7_BMPR1A_BMPR2","BMP7 - (BMPR1A+BMPR2)","BMP","Secreted Signaling","KEGG: hsa04350	PMID:26893264","Cochlear Medial Duct Floor -> Cochlear Medial Duct Floor",0.00739112247262847
1305,"Cochlear Lateral Duct Floor","Cochlear Medial Duct Floor","BMP7","BMPR1A_BMPR2",0.210753161643427,3,"BMP7_BMPR1A_BMPR2","BMP7 - (BMPR1A+BMPR2)","BMP","Secreted Signaling","KEGG: hsa04350	PMID:26893264","Cochlear Lateral Duct Floor -> Cochlear Medial Duct Floor",0.00869604199932182
1306,"Ependymal cells","Cochlear Lateral Duct Floor","BMP7","BMPR1A_BMPR2",0.215837220443833,3,"BMP7_BMPR1A_BMPR2","BMP7 - (BMPR1A+BMPR2)","BMP","Secreted Signaling","KEGG: hsa04350	PMID:26893264","Ependymal cells -> Cochlear Lateral Duct Floor",0.00972436009425863
1307,"Keratinocytes","Cochlear Lateral Duct Floor","BMP7","BMPR1A_BMPR2",0.147934930640732,3,"BMP7_BMPR1A_BMPR2","BMP7 - (BMPR1A+BMPR2)","BMP","Secreted Signaling","KEGG: hsa04350	PMID:26893264","Keratinocytes -> Cochlear Lateral Duct Floor",0.00115954368710737
1308,"Vestibular Supporting Cells","Cochlear Lateral Duct Floor","BMP7","BMPR1A_BMPR2",0.164092868614806,3,"BMP7_BMPR1A_BMPR2","BMP7 - (BMPR1A+BMPR2)","BMP","Secreted Signaling","KEGG: hsa04350	PMID:26893264","Vestibular Supporting Cells -> Cochlear Lateral Duct Floor",0.00225611707562321
1309,"Vestibular Epithelial Cells","Cochlear Lateral Duct Floor","BMP7","BMPR1A_BMPR2",0.167259278256383,3,"BMP7_BMPR1A_BMPR2","BMP7 - (BMPR1A+BMPR2)","BMP","Secreted Signaling","KEGG: hsa04350	PMID:26893264","Vestibular Epithelial Cells -> Cochlear Lateral Duct Floor",0.00253201064450117
1310,"Endolymphatic duct/sac cells","Cochlear Lateral Duct Floor","BMP7","BMPR1A_BMPR2",0.201570568930528,3,"BMP7_BMPR1A_BMPR2","BMP7 - (BMPR1A+BMPR2)","BMP","Secreted Signaling","KEGG: hsa04350	PMID:26893264","Endolymphatic duct/sac cells -> Cochlear Lateral Duct Floor",0.00700562619833944
1311,"Cochlear Medial Duct Floor","Cochlear Lateral Duct Floor","BMP7","BMPR1A_BMPR2",0.199162241551721,3,"BMP7_BMPR1A_BMPR2","BMP7 - (BMPR1A+BMPR2)","BMP","Secreted Signaling","KEGG: hsa04350	PMID:26893264","Cochlear Medial Duct Floor -> Cochlear Lateral Duct Floor",0.00659771395676234
1312,"Cochlear Lateral Duct Floor","Cochlear Lateral Duct Floor","BMP7","BMPR1A_BMPR2",0.205833207563833,3,"BMP7_BMPR1A_BMPR2","BMP7 - (BMPR1A+BMPR2)","BMP","Secreted Signaling","KEGG: hsa04350	PMID:26893264","Cochlear Lateral Duct Floor -> Cochlear Lateral Duct Floor",0.00776365101592642
1313,"Ependymal cells","POM","BMP7","BMPR1A_BMPR2",0.227950509378564,3,"BMP7_BMPR1A_BMPR2","BMP7 - (BMPR1A+BMPR2)","BMP","Secreted Signaling","KEGG: hsa04350	PMID:26893264","Ependymal cells -> POM",0.0124390177395439
1314,"Keratinocytes","POM","BMP7","BMPR1A_BMPR2",0.153627437496604,3,"BMP7_BMPR1A_BMPR2","BMP7 - (BMPR1A+BMPR2)","BMP","Secreted Signaling","KEGG: hsa04350	PMID:26893264","Keratinocytes -> POM",0.00148959065990543
1315,"Vestibular Supporting Cells","POM","BMP7","BMPR1A_BMPR2",0.171110314145374,3,"BMP7_BMPR1A_BMPR2","BMP7 - (BMPR1A+BMPR2)","BMP","Secreted Signaling","KEGG: hsa04350	PMID:26893264","Vestibular Supporting Cells -> POM",0.00289670016506361
1316,"Vestibular Epithelial Cells","POM","BMP7","BMPR1A_BMPR2",0.174551983754436,3,"BMP7_BMPR1A_BMPR2","BMP7 - (BMPR1A+BMPR2)","BMP","Secreted Signaling","KEGG: hsa04350	PMID:26893264","Vestibular Epithelial Cells -> POM",0.00325048077059567
1317,"Endolymphatic duct/sac cells","POM","BMP7","BMPR1A_BMPR2",0.21215141090073,3,"BMP7_BMPR1A_BMPR2","BMP7 - (BMPR1A+BMPR2)","BMP","Secreted Signaling","KEGG: hsa04350	PMID:26893264","Endolymphatic duct/sac cells -> POM",0.00897228715318806
1318,"Cochlear Medial Duct Floor","POM","BMP7","BMPR1A_BMPR2",0.209499939717798,3,"BMP7_BMPR1A_BMPR2","BMP7 - (BMPR1A+BMPR2)","BMP","Secreted Signaling","KEGG: hsa04350	PMID:26893264","Cochlear Medial Duct Floor -> POM",0.00845268562036187
1319,"Cochlear Lateral Duct Floor","POM","BMP7","BMPR1A_BMPR2",0.216866936788739,3,"BMP7_BMPR1A_BMPR2","BMP7 - (BMPR1A+BMPR2)","BMP","Secreted Signaling","KEGG: hsa04350	PMID:26893264","Cochlear Lateral Duct Floor -> POM",0.0099406541969246
1320,"Ependymal cells","Hair cells","BMP7","BMPR1A_BMPR2",0.251595495585433,3,"BMP7_BMPR1A_BMPR2","BMP7 - (BMPR1A+BMPR2)","BMP","Secreted Signaling","KEGG: hsa04350	PMID:26893264","Ependymal cells -> Hair cells",0.0187861767983882
1321,"Keratinocytes","Hair cells","BMP7","BMPR1A_BMPR2",0.164136241078382,3,"BMP7_BMPR1A_BMPR2","BMP7 - (BMPR1A+BMPR2)","BMP","Secreted Signaling","KEGG: hsa04350	PMID:26893264","Keratinocytes -> Hair cells",0.002259753137478
1322,"Vestibular Supporting Cells","Hair cells","BMP7","BMPR1A_BMPR2",0.184229764981051,3,"BMP7_BMPR1A_BMPR2","BMP7 - (BMPR1A+BMPR2)","BMP","Secreted Signaling","KEGG: hsa04350	PMID:26893264","Vestibular Supporting Cells -> Hair cells",0.00439185084443547
1323,"Vestibular Epithelial Cells","Hair cells","BMP7","BMPR1A_BMPR2",0.188220465835948,3,"BMP7_BMPR1A_BMPR2","BMP7 - (BMPR1A+BMPR2)","BMP","Secreted Signaling","KEGG: hsa04350	PMID:26893264","Vestibular Epithelial Cells -> Hair cells",0.00492752460046078
1324,"Endolymphatic duct/sac cells","Hair cells","BMP7","BMPR1A_BMPR2",0.232555160316,3,"BMP7_BMPR1A_BMPR2","BMP7 - (BMPR1A+BMPR2)","BMP","Secreted Signaling","KEGG: hsa04350	PMID:26893264","Endolymphatic duct/sac cells -> Hair cells",0.0135678115888656
1325,"Cochlear Medial Duct Floor","Hair cells","BMP7","BMPR1A_BMPR2",0.229391342749874,3,"BMP7_BMPR1A_BMPR2","BMP7 - (BMPR1A+BMPR2)","BMP","Secreted Signaling","KEGG: hsa04350	PMID:26893264","Cochlear Medial Duct Floor -> Hair cells",0.0127865374391893
1326,"Cochlear Lateral Duct Floor","Hair cells","BMP7","BMPR1A_BMPR2",0.238218837358989,3,"BMP7_BMPR1A_BMPR2","BMP7 - (BMPR1A+BMPR2)","BMP","Secreted Signaling","KEGG: hsa04350	PMID:26893264","Cochlear Lateral Duct Floor -> Hair cells",0.0150282902091757
1327,"Ependymal cells","Endothelial cells","BMP7","BMPR1A_BMPR2",0.243169707302538,3,"BMP7_BMPR1A_BMPR2","BMP7 - (BMPR1A+BMPR2)","BMP","Secreted Signaling","KEGG: hsa04350	PMID:26893264","Ependymal cells -> Endothelial cells",0.0163691905637892
1328,"Keratinocytes","Endothelial cells","BMP7","BMPR1A_BMPR2",0.160435502275793,3,"BMP7_BMPR1A_BMPR2","BMP7 - (BMPR1A+BMPR2)","BMP","Secreted Signaling","KEGG: hsa04350	PMID:26893264","Keratinocytes -> Endothelial cells",0.00196348490669514
1329,"Vestibular Supporting Cells","Endothelial cells","BMP7","BMPR1A_BMPR2",0.179592005898708,3,"BMP7_BMPR1A_BMPR2","BMP7 - (BMPR1A+BMPR2)","BMP","Secreted Signaling","KEGG: hsa04350	PMID:26893264","Vestibular Supporting Cells -> Endothelial cells",0.00381743490284845
1330,"Vestibular Epithelial Cells","Endothelial cells","BMP7","BMPR1A_BMPR2",0.183385311510299,3,"BMP7_BMPR1A_BMPR2","BMP7 - (BMPR1A+BMPR2)","BMP","Secreted Signaling","KEGG: hsa04350	PMID:26893264","Vestibular Epithelial Cells -> Endothelial cells",0.00428343751211086
1331,"Endolymphatic duct/sac cells","Endothelial cells","BMP7","BMPR1A_BMPR2",0.225297360772801,3,"BMP7_BMPR1A_BMPR2","BMP7 - (BMPR1A+BMPR2)","BMP","Secreted Signaling","KEGG: hsa04350	PMID:26893264","Endolymphatic duct/sac cells -> Endothelial cells",0.0118127195040593
1332,"Cochlear Medial Duct Floor","Endothelial cells","BMP7","BMPR1A_BMPR2",0.222315822165005,3,"BMP7_BMPR1A_BMPR2","BMP7 - (BMPR1A+BMPR2)","BMP","Secreted Signaling","KEGG: hsa04350	PMID:26893264","Cochlear Medial Duct Floor -> Endothelial cells",0.0111300636029078
1333,"Cochlear Lateral Duct Floor","Endothelial cells","BMP7","BMPR1A_BMPR2",0.230617634443138,3,"BMP7_BMPR1A_BMPR2","BMP7 - (BMPR1A+BMPR2)","BMP","Secreted Signaling","KEGG: hsa04350	PMID:26893264","Cochlear Lateral Duct Floor -> Endothelial cells",0.0130863988129185
1334,"Ependymal cells","Cycling cells","BMP7","BMPR1A_BMPR2",0.235126336401554,3,"BMP7_BMPR1A_BMPR2","BMP7 - (BMPR1A+BMPR2)","BMP","Secreted Signaling","KEGG: hsa04350	PMID:26893264","Ependymal cells -> Cycling cells",0.0142210401361033
1335,"Keratinocytes","Cycling cells","BMP7","BMPR1A_BMPR2",0.156847174963345,3,"BMP7_BMPR1A_BMPR2","BMP7 - (BMPR1A+BMPR2)","BMP","Secreted Signaling","KEGG: hsa04350	PMID:26893264","Keratinocytes -> Cycling cells",0.00170254201331447
1336,"Vestibular Supporting Cells","Cycling cells","BMP7","BMPR1A_BMPR2",0.175115151308245,3,"BMP7_BMPR1A_BMPR2","BMP7 - (BMPR1A+BMPR2)","BMP","Secreted Signaling","KEGG: hsa04350	PMID:26893264","Vestibular Supporting Cells -> Cycling cells",0.00331092343844768
1337,"Vestibular Epithelial Cells","Cycling cells","BMP7","BMPR1A_BMPR2",0.178721780322963,3,"BMP7_BMPR1A_BMPR2","BMP7 - (BMPR1A+BMPR2)","BMP","Secreted Signaling","KEGG: hsa04350	PMID:26893264","Vestibular Epithelial Cells -> Cycling cells",0.00371532569036949
1338,"Endolymphatic duct/sac cells","Cycling cells","BMP7","BMPR1A_BMPR2",0.21834988284871,3,"BMP7_BMPR1A_BMPR2","BMP7 - (BMPR1A+BMPR2)","BMP","Secreted Signaling","KEGG: hsa04350	PMID:26893264","Endolymphatic duct/sac cells -> Cycling cells",0.0102568908044207
1339,"Cochlear Medial Duct Floor","Cycling cells","BMP7","BMPR1A_BMPR2",0.215541280252845,3,"BMP7_BMPR1A_BMPR2","BMP7 - (BMPR1A+BMPR2)","BMP","Secreted Signaling","KEGG: hsa04350	PMID:26893264","Cochlear Medial Duct Floor -> Cycling cells",0.00966269667908999
1340,"Cochlear Lateral Duct Floor","Cycling cells","BMP7","BMPR1A_BMPR2",0.22334898802113,3,"BMP7_BMPR1A_BMPR2","BMP7 - (BMPR1A+BMPR2)","BMP","Secreted Signaling","KEGG: hsa04350	PMID:26893264","Cochlear Lateral Duct Floor -> Cycling cells",0.0113640762943406
1341,"Ependymal cells","Mesenchymal cells","BMP7","BMPR1B_ACVR2A",0.148605094928278,3,"BMP7_BMPR1B_ACVR2A","BMP7 - (BMPR1B+ACVR2A)","BMP","Secreted Signaling","KEGG: hsa04350	PMID:26893264","Ependymal cells -> Mesenchymal cells",0.00119543591131589
1342,"Keratinocytes","Mesenchymal cells","BMP7","BMPR1B_ACVR2A",0.112823407160096,3,"BMP7_BMPR1B_ACVR2A","BMP7 - (BMPR1B+ACVR2A)","BMP","Secreted Signaling","KEGG: hsa04350	PMID:26893264","Keratinocytes -> Mesenchymal cells",0.000141471966313993
1343,"Vestibular Supporting Cells","Mesenchymal cells","BMP7","BMPR1B_ACVR2A",0.121998442748111,3,"BMP7_BMPR1B_ACVR2A","BMP7 - (BMPR1B+ACVR2A)","BMP","Secreted Signaling","KEGG: hsa04350	PMID:26893264","Vestibular Supporting Cells -> Mesenchymal cells",0.000275526722222946
1344,"Vestibular Epithelial Cells","Mesenchymal cells","BMP7","BMPR1B_ACVR2A",0.1237437736192,3,"BMP7_BMPR1B_ACVR2A","BMP7 - (BMPR1B+ACVR2A)","BMP","Secreted Signaling","KEGG: hsa04350	PMID:26893264","Vestibular Epithelial Cells -> Mesenchymal cells",0.000309295112389759
1345,"Endolymphatic duct/sac cells","Mesenchymal cells","BMP7","BMPR1B_ACVR2A",0.141656339157457,3,"BMP7_BMPR1B_ACVR2A","BMP7 - (BMPR1B+ACVR2A)","BMP","Secreted Signaling","KEGG: hsa04350	PMID:26893264","Endolymphatic duct/sac cells -> Mesenchymal cells",0.000859346659557795
1346,"Cochlear Medial Duct Floor","Mesenchymal cells","BMP7","BMPR1B_ACVR2A",0.140451003840803,3,"BMP7_BMPR1B_ACVR2A","BMP7 - (BMPR1B+ACVR2A)","BMP","Secreted Signaling","KEGG: hsa04350	PMID:26893264","Cochlear Medial Duct Floor -> Mesenchymal cells",0.000808830944050917
1347,"Cochlear Lateral Duct Floor","Mesenchymal cells","BMP7","BMPR1B_ACVR2A",0.143757458677423,3,"BMP7_BMPR1B_ACVR2A","BMP7 - (BMPR1B+ACVR2A)","BMP","Secreted Signaling","KEGG: hsa04350	PMID:26893264","Cochlear Lateral Duct Floor -> Mesenchymal cells",0.000952747341432243
1348,"Ependymal cells","Skeletal myocytes","BMP7","BMPR1B_ACVR2A",0.176268181813312,3,"BMP7_BMPR1B_ACVR2A","BMP7 - (BMPR1B+ACVR2A)","BMP","Secreted Signaling","KEGG: hsa04350	PMID:26893264","Ependymal cells -> Skeletal myocytes",0.00343694038938698
1349,"Keratinocytes","Skeletal myocytes","BMP7","BMPR1B_ACVR2A",0.128117127174928,3,"BMP7_BMPR1B_ACVR2A","BMP7 - (BMPR1B+ACVR2A)","BMP","Secreted Signaling","KEGG: hsa04350	PMID:26893264","Keratinocytes -> Skeletal myocytes",0.000407545628318309
1350,"Vestibular Supporting Cells","Skeletal myocytes","BMP7","BMPR1B_ACVR2A",0.140075116018324,3,"BMP7_BMPR1B_ACVR2A","BMP7 - (BMPR1B+ACVR2A)","BMP","Secreted Signaling","KEGG: hsa04350	PMID:26893264","Vestibular Supporting Cells -> Skeletal myocytes",0.000793524019516258
1351,"Vestibular Epithelial Cells","Skeletal myocytes","BMP7","BMPR1B_ACVR2A",0.142379581585902,3,"BMP7_BMPR1B_ACVR2A","BMP7 - (BMPR1B+ACVR2A)","BMP","Secreted Signaling","KEGG: hsa04350	PMID:26893264","Vestibular Epithelial Cells -> Skeletal myocytes",0.000890721284990221
1352,"Endolymphatic duct/sac cells","Skeletal myocytes","BMP7","BMPR1B_ACVR2A",0.166591792008279,3,"BMP7_BMPR1B_ACVR2A","BMP7 - (BMPR1B+ACVR2A)","BMP","Secreted Signaling","KEGG: hsa04350	PMID:26893264","Endolymphatic duct/sac cells -> Skeletal myocytes",0.00247207673256069
1353,"Cochlear Medial Duct Floor","Skeletal myocytes","BMP7","BMPR1B_ACVR2A",0.16493148190606,3,"BMP7_BMPR1B_ACVR2A","BMP7 - (BMPR1B+ACVR2A)","BMP","Secreted Signaling","KEGG: hsa04350	PMID:26893264","Cochlear Medial Duct Floor -> Skeletal myocytes",0.00232711996953746
1354,"Cochlear Lateral Duct Floor","Skeletal myocytes","BMP7","BMPR1B_ACVR2A",0.169502030217947,3,"BMP7_BMPR1B_ACVR2A","BMP7 - (BMPR1B+ACVR2A)","BMP","Secreted Signaling","KEGG: hsa04350	PMID:26893264","Cochlear Lateral Duct Floor -> Skeletal myocytes",0.00274044667779502
1355,"Ependymal cells","Neuroepithelial cells","BMP7","BMPR1B_ACVR2A",0.151614134549622,3,"BMP7_BMPR1B_ACVR2A","BMP7 - (BMPR1B+ACVR2A)","BMP","Secreted Signaling","KEGG: hsa04350	PMID:26893264","Ependymal cells -> Neuroepithelial cells",0.00136624235518507
1356,"Keratinocytes","Neuroepithelial cells","BMP7","BMPR1B_ACVR2A",0.114551409047339,3,"BMP7_BMPR1B_ACVR2A","BMP7 - (BMPR1B+ACVR2A)","BMP","Secreted Signaling","KEGG: hsa04350	PMID:26893264","Keratinocytes -> Neuroepithelial cells",0.000161710165426924
1357,"Vestibular Supporting Cells","Neuroepithelial cells","BMP7","BMPR1B_ACVR2A",0.124021146554346,3,"BMP7_BMPR1B_ACVR2A","BMP7 - (BMPR1B+ACVR2A)","BMP","Secreted Signaling","KEGG: hsa04350	PMID:26893264","Vestibular Supporting Cells -> Neuroepithelial cells",0.000314936014818416
1358,"Vestibular Epithelial Cells","Neuroepithelial cells","BMP7","BMPR1B_ACVR2A",0.12582518293231,3,"BMP7_BMPR1B_ACVR2A","BMP7 - (BMPR1B+ACVR2A)","BMP","Secreted Signaling","KEGG: hsa04350	PMID:26893264","Vestibular Epithelial Cells -> Neuroepithelial cells",0.000353532676272277
1359,"Endolymphatic duct/sac cells","Neuroepithelial cells","BMP7","BMPR1B_ACVR2A",0.144388873410714,3,"BMP7_BMPR1B_ACVR2A","BMP7 - (BMPR1B+ACVR2A)","BMP","Secreted Signaling","KEGG: hsa04350	PMID:26893264","Endolymphatic duct/sac cells -> Neuroepithelial cells",0.000982174652147999
1360,"Cochlear Medial Duct Floor","Neuroepithelial cells","BMP7","BMPR1B_ACVR2A",0.143137035913031,3,"BMP7_BMPR1B_ACVR2A","BMP7 - (BMPR1B+ACVR2A)","BMP","Secreted Signaling","KEGG: hsa04350	PMID:26893264","Cochlear Medial Duct Floor -> Neuroepithelial cells",0.000924449568751366
1361,"Cochlear Lateral Duct Floor","Neuroepithelial cells","BMP7","BMPR1B_ACVR2A",0.146572272047261,3,"BMP7_BMPR1B_ACVR2A","BMP7 - (BMPR1B+ACVR2A)","BMP","Secreted Signaling","KEGG: hsa04350	PMID:26893264","Cochlear Lateral Duct Floor -> Neuroepithelial cells",0.00108891572683438
1362,"Ependymal cells","Melanocytes","BMP7","BMPR1B_ACVR2A",0.188088998330501,3,"BMP7_BMPR1B_ACVR2A","BMP7 - (BMPR1B+ACVR2A)","BMP","Secreted Signaling","KEGG: hsa04350	PMID:26893264","Ependymal cells -> Melanocytes",0.00490925997165368
1363,"Keratinocytes","Melanocytes","BMP7","BMPR1B_ACVR2A",0.134273010895502,3,"BMP7_BMPR1B_ACVR2A","BMP7 - (BMPR1B+ACVR2A)","BMP","Secreted Signaling","KEGG: hsa04350	PMID:26893264","Keratinocytes -> Melanocytes",0.000582889431925275
1364,"Vestibular Supporting Cells","Melanocytes","BMP7","BMPR1B_ACVR2A",0.147463301275747,3,"BMP7_BMPR1B_ACVR2A","BMP7 - (BMPR1B+ACVR2A)","BMP","Secreted Signaling","KEGG: hsa04350	PMID:26893264","Vestibular Supporting Cells -> Melanocytes",0.00113474394832209
1365,"Vestibular Epithelial Cells","Melanocytes","BMP7","BMPR1B_ACVR2A",0.150018550089928,3,"BMP7_BMPR1B_ACVR2A","BMP7 - (BMPR1B+ACVR2A)","BMP","Secreted Signaling","KEGG: hsa04350	PMID:26893264","Vestibular Epithelial Cells -> Melanocytes",0.00127368332508152
1366,"Endolymphatic duct/sac cells","Melanocytes","BMP7","BMPR1B_ACVR2A",0.17712344120034,3,"BMP7_BMPR1B_ACVR2A","BMP7 - (BMPR1B+ACVR2A)","BMP","Secreted Signaling","KEGG: hsa04350	PMID:26893264","Endolymphatic duct/sac cells -> Melanocytes",0.0035323916987125
1367,"Cochlear Medial Duct Floor","Melanocytes","BMP7","BMPR1B_ACVR2A",0.175250890388339,3,"BMP7_BMPR1B_ACVR2A","BMP7 - (BMPR1B+ACVR2A)","BMP","Secreted Signaling","KEGG: hsa04350	PMID:26893264","Cochlear Medial Duct Floor -> Melanocytes",0.00332560022195601
1368,"Cochlear Lateral Duct Floor","Melanocytes","BMP7","BMPR1B_ACVR2A",0.180414447383204,3,"BMP7_BMPR1B_ACVR2A","BMP7 - (BMPR1B+ACVR2A)","BMP","Secreted Signaling","KEGG: hsa04350	PMID:26893264","Cochlear Lateral Duct Floor -> Melanocytes",0.00391557396189583
1369,"Ependymal cells","Vestibular Supporting Cells","BMP7","BMPR1B_ACVR2A",0.200823309610691,3,"BMP7_BMPR1B_ACVR2A","BMP7 - (BMPR1B+ACVR2A)","BMP","Secreted Signaling","KEGG: hsa04350	PMID:26893264","Ependymal cells -> Vestibular Supporting Cells",0.00687748915390192
1370,"Keratinocytes","Vestibular Supporting Cells","BMP7","BMPR1B_ACVR2A",0.14067392367511,3,"BMP7_BMPR1B_ACVR2A","BMP7 - (BMPR1B+ACVR2A)","BMP","Secreted Signaling","KEGG: hsa04350	PMID:26893264","Keratinocytes -> Vestibular Supporting Cells",0.000818008357894923
1371,"Vestibular Supporting Cells","Vestibular Supporting Cells","BMP7","BMPR1B_ACVR2A",0.15521452712682,3,"BMP7_BMPR1B_ACVR2A","BMP7 - (BMPR1B+ACVR2A)","BMP","Secreted Signaling","KEGG: hsa04350	PMID:26893264","Vestibular Supporting Cells -> Vestibular Supporting Cells",0.00159210869864657
1372,"Vestibular Epithelial Cells","Vestibular Supporting Cells","BMP7","BMPR1B_ACVR2A",0.15804664340718,3,"BMP7_BMPR1B_ACVR2A","BMP7 - (BMPR1B+ACVR2A)","BMP","Secreted Signaling","KEGG: hsa04350	PMID:26893264","Vestibular Epithelial Cells -> Vestibular Supporting Cells",0.00178694816731183
1373,"Endolymphatic duct/sac cells","Vestibular Supporting Cells","BMP7","BMPR1B_ACVR2A",0.188389619436447,3,"BMP7_BMPR1B_ACVR2A","BMP7 - (BMPR1B+ACVR2A)","BMP","Secreted Signaling","KEGG: hsa04350	PMID:26893264","Endolymphatic duct/sac cells -> Vestibular Supporting Cells",0.00495108716364003
1374,"Cochlear Medial Duct Floor","Vestibular Supporting Cells","BMP7","BMPR1B_ACVR2A",0.186277446496091,3,"BMP7_BMPR1B_ACVR2A","BMP7 - (BMPR1B+ACVR2A)","BMP","Secreted Signaling","KEGG: hsa04350	PMID:26893264","Cochlear Medial Duct Floor -> Vestibular Supporting Cells",0.00466188028001742
1375,"Cochlear Lateral Duct Floor","Vestibular Supporting Cells","BMP7","BMPR1B_ACVR2A",0.192113270222407,3,"BMP7_BMPR1B_ACVR2A","BMP7 - (BMPR1B+ACVR2A)","BMP","Secreted Signaling","KEGG: hsa04350	PMID:26893264","Cochlear Lateral Duct Floor -> Vestibular Supporting Cells",0.00548760978973516
1376,"Ependymal cells","Vestibular Epithelial Cells","BMP7","BMPR1B_ACVR2A",0.193069646701121,3,"BMP7_BMPR1B_ACVR2A","BMP7 - (BMPR1B+ACVR2A)","BMP","Secreted Signaling","KEGG: hsa04350	PMID:26893264","Ependymal cells -> Vestibular Epithelial Cells",0.00563094463772963
1377,"Keratinocytes","Vestibular Epithelial Cells","BMP7","BMPR1B_ACVR2A",0.136804151301055,3,"BMP7_BMPR1B_ACVR2A","BMP7 - (BMPR1B+ACVR2A)","BMP","Secreted Signaling","KEGG: hsa04350	PMID:26893264","Keratinocytes -> Vestibular Epithelial Cells",0.000669004546824458
1378,"Vestibular Supporting Cells","Vestibular Epithelial Cells","BMP7","BMPR1B_ACVR2A",0.150519975421149,3,"BMP7_BMPR1B_ACVR2A","BMP7 - (BMPR1B+ACVR2A)","BMP","Secreted Signaling","KEGG: hsa04350	PMID:26893264","Vestibular Supporting Cells -> Vestibular Epithelial Cells",0.00130228289419658
1379,"Vestibular Epithelial Cells","Vestibular Epithelial Cells","BMP7","BMPR1B_ACVR2A",0.153182729123115,3,"BMP7_BMPR1B_ACVR2A","BMP7 - (BMPR1B+ACVR2A)","BMP","Secreted Signaling","KEGG: hsa04350	PMID:26893264","Vestibular Epithelial Cells -> Vestibular Epithelial Cells",0.00146170591651198
1380,"Endolymphatic duct/sac cells","Vestibular Epithelial Cells","BMP7","BMPR1B_ACVR2A",0.181539528012913,3,"BMP7_BMPR1B_ACVR2A","BMP7 - (BMPR1B+ACVR2A)","BMP","Secreted Signaling","KEGG: hsa04350	PMID:26893264","Endolymphatic duct/sac cells -> Vestibular Epithelial Cells",0.00405241525597471
1381,"Cochlear Medial Duct Floor","Vestibular Epithelial Cells","BMP7","BMPR1B_ACVR2A",0.17957457321069,3,"BMP7_BMPR1B_ACVR2A","BMP7 - (BMPR1B+ACVR2A)","BMP","Secreted Signaling","KEGG: hsa04350	PMID:26893264","Cochlear Medial Duct Floor -> Vestibular Epithelial Cells",0.00381537196197357
1382,"Cochlear Lateral Duct Floor","Vestibular Epithelial Cells","BMP7","BMPR1B_ACVR2A",0.184997017739318,3,"BMP7_BMPR1B_ACVR2A","BMP7 - (BMPR1B+ACVR2A)","BMP","Secreted Signaling","KEGG: hsa04350	PMID:26893264","Cochlear Lateral Duct Floor -> Vestibular Epithelial Cells",0.0044918414279564
1383,"Ependymal cells","Cochlear Lateral Duct Floor","BMP7","BMPR1B_ACVR2A",0.143994648765152,3,"BMP7_BMPR1B_ACVR2A","BMP7 - (BMPR1B+ACVR2A)","BMP","Secreted Signaling","KEGG: hsa04350	PMID:26893264","Ependymal cells -> Cochlear Lateral Duct Floor",0.000963726980238541
1384,"Keratinocytes","Cochlear Lateral Duct Floor","BMP7","BMPR1B_ACVR2A",0.110143420052127,3,"BMP7_BMPR1B_ACVR2A","BMP7 - (BMPR1B+ACVR2A)","BMP","Secreted Signaling","KEGG: hsa04350	PMID:26893264","Keratinocytes -> Cochlear Lateral Duct Floor",0.000114027418201976
1385,"Vestibular Supporting Cells","Cochlear Lateral Duct Floor","BMP7","BMPR1B_ACVR2A",0.118871256860103,3,"BMP7_BMPR1B_ACVR2A","BMP7 - (BMPR1B+ACVR2A)","BMP","Secreted Signaling","KEGG: hsa04350	PMID:26893264","Vestibular Supporting Cells -> Cochlear Lateral Duct Floor",0.000222082287902761
1386,"Vestibular Epithelial Cells","Cochlear Lateral Duct Floor","BMP7","BMPR1B_ACVR2A",0.120527746138179,3,"BMP7_BMPR1B_ACVR2A","BMP7 - (BMPR1B+ACVR2A)","BMP","Secreted Signaling","KEGG: hsa04350	PMID:26893264","Vestibular Epithelial Cells -> Cochlear Lateral Duct Floor",0.000249302193595771
1387,"Endolymphatic duct/sac cells","Cochlear Lateral Duct Floor","BMP7","BMPR1B_ACVR2A",0.137459779324341,3,"BMP7_BMPR1B_ACVR2A","BMP7 - (BMPR1B+ACVR2A)","BMP","Secreted Signaling","KEGG: hsa04350	PMID:26893264","Endolymphatic duct/sac cells -> Cochlear Lateral Duct Floor",0.000692740373920904
1388,"Cochlear Medial Duct Floor","Cochlear Lateral Duct Floor","BMP7","BMPR1B_ACVR2A",0.136324217750198,3,"BMP7_BMPR1B_ACVR2A","BMP7 - (BMPR1B+ACVR2A)","BMP","Secreted Signaling","KEGG: hsa04350	PMID:26893264","Cochlear Medial Duct Floor -> Cochlear Lateral Duct Floor",0.000652007957258648
1389,"Cochlear Lateral Duct Floor","Cochlear Lateral Duct Floor","BMP7","BMPR1B_ACVR2A",0.139437613821023,3,"BMP7_BMPR1B_ACVR2A","BMP7 - (BMPR1B+ACVR2A)","BMP","Secreted Signaling","KEGG: hsa04350	PMID:26893264","Cochlear Lateral Duct Floor -> Cochlear Lateral Duct Floor",0.000768042074453336
1390,"Ependymal cells","Hair cells","BMP7","BMPR1B_ACVR2A",0.210827928911438,3,"BMP7_BMPR1B_ACVR2A","BMP7 - (BMPR1B+ACVR2A)","BMP","Secreted Signaling","KEGG: hsa04350	PMID:26893264","Ependymal cells -> Hair cells",0.00871068723438133
1391,"Keratinocytes","Hair cells","BMP7","BMPR1B_ACVR2A",0.14555161759168,3,"BMP7_BMPR1B_ACVR2A","BMP7 - (BMPR1B+ACVR2A)","BMP","Secreted Signaling","KEGG: hsa04350	PMID:26893264","Keratinocytes -> Hair cells",0.00103804630569125
1392,"Vestibular Supporting Cells","Hair cells","BMP7","BMPR1B_ACVR2A",0.161167651669352,3,"BMP7_BMPR1B_ACVR2A","BMP7 - (BMPR1B+ACVR2A)","BMP","Secreted Signaling","KEGG: hsa04350	PMID:26893264","Vestibular Supporting Cells -> Hair cells",0.00201987619519254
1393,"Vestibular Epithelial Cells","Hair cells","BMP7","BMPR1B_ACVR2A",0.164221648117334,3,"BMP7_BMPR1B_ACVR2A","BMP7 - (BMPR1B+ACVR2A)","BMP","Secreted Signaling","KEGG: hsa04350	PMID:26893264","Vestibular Epithelial Cells -> Hair cells",0.00226692460431244
1394,"Endolymphatic duct/sac cells","Hair cells","BMP7","BMPR1B_ACVR2A",0.197188174684552,3,"BMP7_BMPR1B_ACVR2A","BMP7 - (BMPR1B+ACVR2A)","BMP","Secreted Signaling","KEGG: hsa04350	PMID:26893264","Endolymphatic duct/sac cells -> Hair cells",0.00627427071908115
1395,"Cochlear Medial Duct Floor","Hair cells","BMP7","BMPR1B_ACVR2A",0.194881038607296,3,"BMP7_BMPR1B_ACVR2A","BMP7 - (BMPR1B+ACVR2A)","BMP","Secreted Signaling","KEGG: hsa04350	PMID:26893264","Cochlear Medial Duct Floor -> Hair cells",0.00590866392891082
1396,"Cochlear Lateral Duct Floor","Hair cells","BMP7","BMPR1B_ACVR2A",0.201267016868416,3,"BMP7_BMPR1B_ACVR2A","BMP7 - (BMPR1B+ACVR2A)","BMP","Secreted Signaling","KEGG: hsa04350	PMID:26893264","Cochlear Lateral Duct Floor -> Hair cells",0.00695340381654464
1397,"Ependymal cells","Endothelial cells","BMP7","BMPR1B_ACVR2A",0.187902686250003,3,"BMP7_BMPR1B_ACVR2A","BMP7 - (BMPR1B+ACVR2A)","BMP","Secreted Signaling","KEGG: hsa04350	PMID:26893264","Ependymal cells -> Endothelial cells",0.00488344828122625
1398,"Keratinocytes","Endothelial cells","BMP7","BMPR1B_ACVR2A",0.134177623150385,3,"BMP7_BMPR1B_ACVR2A","BMP7 - (BMPR1B+ACVR2A)","BMP","Secreted Signaling","KEGG: hsa04350	PMID:26893264","Keratinocytes -> Endothelial cells",0.00057981148755422
1399,"Vestibular Supporting Cells","Endothelial cells","BMP7","BMPR1B_ACVR2A",0.147348323561058,3,"BMP7_BMPR1B_ACVR2A","BMP7 - (BMPR1B+ACVR2A)","BMP","Secreted Signaling","KEGG: hsa04350	PMID:26893264","Vestibular Supporting Cells -> Endothelial cells",0.00112875523046124
1400,"Vestibular Epithelial Cells","Endothelial cells","BMP7","BMPR1B_ACVR2A",0.149899571279722,3,"BMP7_BMPR1B_ACVR2A","BMP7 - (BMPR1B+ACVR2A)","BMP","Secreted Signaling","KEGG: hsa04350	PMID:26893264","Vestibular Epithelial Cells -> Endothelial cells",0.00126696227167385
1401,"Endolymphatic duct/sac cells","Endothelial cells","BMP7","BMPR1B_ACVR2A",0.176958004327332,3,"BMP7_BMPR1B_ACVR2A","BMP7 - (BMPR1B+ACVR2A)","BMP","Secreted Signaling","KEGG: hsa04350	PMID:26893264","Endolymphatic duct/sac cells -> Endothelial cells",0.00351379613825829
1402,"Cochlear Medial Duct Floor","Endothelial cells","BMP7","BMPR1B_ACVR2A",0.175088876508642,3,"BMP7_BMPR1B_ACVR2A","BMP7 - (BMPR1B+ACVR2A)","BMP","Secreted Signaling","KEGG: hsa04350	PMID:26893264","Cochlear Medial Duct Floor -> Endothelial cells",0.00330808734720294
1403,"Cochlear Lateral Duct Floor","Endothelial cells","BMP7","BMPR1B_ACVR2A",0.180242851715333,3,"BMP7_BMPR1B_ACVR2A","BMP7 - (BMPR1B+ACVR2A)","BMP","Secreted Signaling","KEGG: hsa04350	PMID:26893264","Cochlear Lateral Duct Floor -> Endothelial cells",0.00389496638004469
1404,"Ependymal cells","Hair cells","BMP7","BMPR1B_ACVR2B",0.180770918498104,3,"BMP7_BMPR1B_ACVR2B","BMP7 - (BMPR1B+ACVR2B)","BMP","Secreted Signaling","KEGG: hsa04350	PMID:26893264","Ependymal cells -> Hair cells",0.00395860635552328
1405,"Keratinocytes","Hair cells","BMP7","BMPR1B_ACVR2B",0.130489518648354,3,"BMP7_BMPR1B_ACVR2B","BMP7 - (BMPR1B+ACVR2B)","BMP","Secreted Signaling","KEGG: hsa04350	PMID:26893264","Keratinocytes -> Hair cells",0.000469683848001506
1406,"Vestibular Supporting Cells","Hair cells","BMP7","BMPR1B_ACVR2B",0.142914393028858,3,"BMP7_BMPR1B_ACVR2B","BMP7 - (BMPR1B+ACVR2B)","BMP","Secreted Signaling","KEGG: hsa04350	PMID:26893264","Vestibular Supporting Cells -> Hair cells",0.000914442593869618
1407,"Vestibular Epithelial Cells","Hair cells","BMP7","BMPR1B_ACVR2B",0.14531362291096,3,"BMP7_BMPR1B_ACVR2B","BMP7 - (BMPR1B+ACVR2B)","BMP","Secreted Signaling","KEGG: hsa04350	PMID:26893264","Vestibular Epithelial Cells -> Hair cells",0.00102643129854068
1408,"Endolymphatic duct/sac cells","Hair cells","BMP7","BMPR1B_ACVR2B",0.170613101603739,3,"BMP7_BMPR1B_ACVR2B","BMP7 - (BMPR1B+ACVR2B)","BMP","Secreted Signaling","KEGG: hsa04350	PMID:26893264","Endolymphatic duct/sac cells -> Hair cells",0.00284778269897458
1409,"Cochlear Medial Duct Floor","Hair cells","BMP7","BMPR1B_ACVR2B",0.168873421093919,3,"BMP7_BMPR1B_ACVR2B","BMP7 - (BMPR1B+ACVR2B)","BMP","Secreted Signaling","KEGG: hsa04350	PMID:26893264","Cochlear Medial Duct Floor -> Hair cells",0.00268092079144094
1410,"Cochlear Lateral Duct Floor","Hair cells","BMP7","BMPR1B_ACVR2B",0.17366577800784,3,"BMP7_BMPR1B_ACVR2B","BMP7 - (BMPR1B+ACVR2B)","BMP","Secreted Signaling","KEGG: hsa04350	PMID:26893264","Cochlear Lateral Duct Floor -> Hair cells",0.00315683020504828
1411,"Ependymal cells","Chondrocytes","BMP7","BMPR1B_BMPR2",0.223165121688749,3,"BMP7_BMPR1B_BMPR2","BMP7 - (BMPR1B+BMPR2)","BMP","Secreted Signaling","KEGG: hsa04350	PMID:26893264","Ependymal cells -> Chondrocytes",0.0113222330581494
1412,"Keratinocytes","Chondrocytes","BMP7","BMPR1B_BMPR2",0.151373586930004,3,"BMP7_BMPR1B_BMPR2","BMP7 - (BMPR1B+BMPR2)","BMP","Secreted Signaling","KEGG: hsa04350	PMID:26893264","Keratinocytes -> Chondrocytes",0.00135199727041129
1413,"Vestibular Supporting Cells","Chondrocytes","BMP7","BMPR1B_BMPR2",0.168329315799941,3,"BMP7_BMPR1B_BMPR2","BMP7 - (BMPR1B+BMPR2)","BMP","Secreted Signaling","KEGG: hsa04350	PMID:26893264","Vestibular Supporting Cells -> Chondrocytes",0.00263009359970078
1414,"Vestibular Epithelial Cells","Chondrocytes","BMP7","BMPR1B_BMPR2",0.171661642869271,3,"BMP7_BMPR1B_BMPR2","BMP7 - (BMPR1B+BMPR2)","BMP","Secreted Signaling","KEGG: hsa04350	PMID:26893264","Vestibular Epithelial Cells -> Chondrocytes",0.00295158431096822
1415,"Endolymphatic duct/sac cells","Chondrocytes","BMP7","BMPR1B_BMPR2",0.207965070633077,3,"BMP7_BMPR1B_BMPR2","BMP7 - (BMPR1B+BMPR2)","BMP","Secreted Signaling","KEGG: hsa04350	PMID:26893264","Endolymphatic duct/sac cells -> Chondrocytes",0.00816009231160112
1416,"Cochlear Medial Duct Floor","Chondrocytes","BMP7","BMPR1B_BMPR2",0.205407184396708,3,"BMP7_BMPR1B_BMPR2","BMP7 - (BMPR1B+BMPR2)","BMP","Secreted Signaling","KEGG: hsa04350	PMID:26893264","Cochlear Medial Duct Floor -> Chondrocytes",0.00768581475923288
1417,"Cochlear Lateral Duct Floor","Chondrocytes","BMP7","BMPR1B_BMPR2",0.21250177987,3,"BMP7_BMPR1B_BMPR2","BMP7 - (BMPR1B+BMPR2)","BMP","Secreted Signaling","KEGG: hsa04350	PMID:26893264","Cochlear Lateral Duct Floor -> Chondrocytes",0.00904228892042862
1418,"Ependymal cells","Mesenchymal cells","BMP7","BMPR1B_BMPR2",0.224080106971734,3,"BMP7_BMPR1B_BMPR2","BMP7 - (BMPR1B+BMPR2)","BMP","Secreted Signaling","KEGG: hsa04350	PMID:26893264","Ependymal cells -> Mesenchymal cells",0.0115313050318353
1419,"Keratinocytes","Mesenchymal cells","BMP7","BMPR1B_BMPR2",0.151798303780657,3,"BMP7_BMPR1B_BMPR2","BMP7 - (BMPR1B+BMPR2)","BMP","Secreted Signaling","KEGG: hsa04350	PMID:26893264","Keratinocytes -> Mesenchymal cells",0.00137721918746328
1420,"Vestibular Supporting Cells","Mesenchymal cells","BMP7","BMPR1B_BMPR2",0.168853993031694,3,"BMP7_BMPR1B_BMPR2","BMP7 - (BMPR1B+BMPR2)","BMP","Secreted Signaling","KEGG: hsa04350	PMID:26893264","Vestibular Supporting Cells -> Mesenchymal cells",0.00267909482457933
1421,"Vestibular Epithelial Cells","Mesenchymal cells","BMP7","BMPR1B_BMPR2",0.172207154819255,3,"BMP7_BMPR1B_BMPR2","BMP7 - (BMPR1B+BMPR2)","BMP","Secreted Signaling","KEGG: hsa04350	PMID:26893264","Vestibular Epithelial Cells -> Mesenchymal cells",0.00300655716747534
1422,"Endolymphatic duct/sac cells","Mesenchymal cells","BMP7","BMPR1B_BMPR2",0.208761762533024,3,"BMP7_BMPR1B_BMPR2","BMP7 - (BMPR1B+BMPR2)","BMP","Secreted Signaling","KEGG: hsa04350	PMID:26893264","Endolymphatic duct/sac cells -> Mesenchymal cells",0.0083112168492437
1423,"Cochlear Medial Duct Floor","Mesenchymal cells","BMP7","BMPR1B_BMPR2",0.206184981422985,3,"BMP7_BMPR1B_BMPR2","BMP7 - (BMPR1B+BMPR2)","BMP","Secreted Signaling","KEGG: hsa04350	PMID:26893264","Cochlear Medial Duct Floor -> Mesenchymal cells",0.00782826971784908
1424,"Cochlear Lateral Duct Floor","Mesenchymal cells","BMP7","BMPR1B_BMPR2",0.213333189510821,3,"BMP7_BMPR1B_BMPR2","BMP7 - (BMPR1B+BMPR2)","BMP","Secreted Signaling","KEGG: hsa04350	PMID:26893264","Cochlear Lateral Duct Floor -> Mesenchymal cells",0.00920965249990297
1425,"Ependymal cells","Skeletal myocytes","BMP7","BMPR1B_BMPR2",0.195774373900128,3,"BMP7_BMPR1B_BMPR2","BMP7 - (BMPR1B+BMPR2)","BMP","Secreted Signaling","KEGG: hsa04350	PMID:26893264","Ependymal cells -> Skeletal myocytes",0.0060486460969273
1426,"Keratinocytes","Skeletal myocytes","BMP7","BMPR1B_BMPR2",0.138163678739332,3,"BMP7_BMPR1B_BMPR2","BMP7 - (BMPR1B+BMPR2)","BMP","Secreted Signaling","KEGG: hsa04350	PMID:26893264","Keratinocytes -> Skeletal myocytes",0.000718897171288774
1427,"Vestibular Supporting Cells","Skeletal myocytes","BMP7","BMPR1B_BMPR2",0.152166325025604,3,"BMP7_BMPR1B_BMPR2","BMP7 - (BMPR1B+BMPR2)","BMP","Secreted Signaling","KEGG: hsa04350	PMID:26893264","Vestibular Supporting Cells -> Skeletal myocytes",0.00139933764328224
1428,"Vestibular Epithelial Cells","Skeletal myocytes","BMP7","BMPR1B_BMPR2",0.154887887596832,3,"BMP7_BMPR1B_BMPR2","BMP7 - (BMPR1B+BMPR2)","BMP","Secreted Signaling","KEGG: hsa04350	PMID:26893264","Vestibular Epithelial Cells -> Skeletal myocytes",0.00157062324010449
1429,"Endolymphatic duct/sac cells","Skeletal myocytes","BMP7","BMPR1B_BMPR2",0.183932451083622,3,"BMP7_BMPR1B_BMPR2","BMP7 - (BMPR1B+BMPR2)","BMP","Secreted Signaling","KEGG: hsa04350	PMID:26893264","Endolymphatic duct/sac cells -> Skeletal myocytes",0.0043534853515874
1430,"Cochlear Medial Duct Floor","Skeletal myocytes","BMP7","BMPR1B_BMPR2",0.18191660128161,3,"BMP7_BMPR1B_BMPR2","BMP7 - (BMPR1B+BMPR2)","BMP","Secreted Signaling","KEGG: hsa04350	PMID:26893264","Cochlear Medial Duct Floor -> Skeletal myocytes",0.00409895005615048
1431,"Cochlear Lateral Duct Floor","Skeletal myocytes","BMP7","BMPR1B_BMPR2",0.187481826572102,3,"BMP7_BMPR1B_BMPR2","BMP7 - (BMPR1B+BMPR2)","BMP","Secreted Signaling","KEGG: hsa04350	PMID:26893264","Cochlear Lateral Duct Floor -> Skeletal myocytes",0.00482545467002071
1432,"Ependymal cells","Neuroepithelial cells","BMP7","BMPR1B_BMPR2",0.206540264791991,3,"BMP7_BMPR1B_BMPR2","BMP7 - (BMPR1B+BMPR2)","BMP","Secreted Signaling","KEGG: hsa04350	PMID:26893264","Ependymal cells -> Neuroepithelial cells",0.00789385279388069
1433,"Keratinocytes","Neuroepithelial cells","BMP7","BMPR1B_BMPR2",0.143473973829513,3,"BMP7_BMPR1B_BMPR2","BMP7 - (BMPR1B+BMPR2)","BMP","Secreted Signaling","KEGG: hsa04350	PMID:26893264","Keratinocytes -> Neuroepithelial cells",0.000939741964650764
1434,"Vestibular Supporting Cells","Neuroepithelial cells","BMP7","BMPR1B_BMPR2",0.158627468217325,3,"BMP7_BMPR1B_BMPR2","BMP7 - (BMPR1B+BMPR2)","BMP","Secreted Signaling","KEGG: hsa04350	PMID:26893264","Vestibular Supporting Cells -> Neuroepithelial cells",0.00182883079712581
1435,"Vestibular Epithelial Cells","Neuroepithelial cells","BMP7","BMPR1B_BMPR2",0.161585931709967,3,"BMP7_BMPR1B_BMPR2","BMP7 - (BMPR1B+BMPR2)","BMP","Secreted Signaling","KEGG: hsa04350	PMID:26893264","Vestibular Epithelial Cells -> Neuroepithelial cells",0.00205258034347155
1436,"Endolymphatic duct/sac cells","Neuroepithelial cells","BMP7","BMPR1B_BMPR2",0.193421416609627,3,"BMP7_BMPR1B_BMPR2","BMP7 - (BMPR1B+BMPR2)","BMP","Secreted Signaling","KEGG: hsa04350	PMID:26893264","Endolymphatic duct/sac cells -> Neuroepithelial cells",0.00568423742852027
1437,"Cochlear Medial Duct Floor","Neuroepithelial cells","BMP7","BMPR1B_BMPR2",0.191198155474356,3,"BMP7_BMPR1B_BMPR2","BMP7 - (BMPR1B+BMPR2)","BMP","Secreted Signaling","KEGG: hsa04350	PMID:26893264","Cochlear Medial Duct Floor -> Neuroepithelial cells",0.00535258327727176
1438,"Cochlear Lateral Duct Floor","Neuroepithelial cells","BMP7","BMPR1B_BMPR2",0.197346675555431,3,"BMP7_BMPR1B_BMPR2","BMP7 - (BMPR1B+BMPR2)","BMP","Secreted Signaling","KEGG: hsa04350	PMID:26893264","Cochlear Lateral Duct Floor -> Neuroepithelial cells",0.00629987832506709
1439,"Ependymal cells","Melanocytes","BMP7","BMPR1B_BMPR2",0.223566111771172,3,"BMP7_BMPR1B_BMPR2","BMP7 - (BMPR1B+BMPR2)","BMP","Secreted Signaling","KEGG: hsa04350	PMID:26893264","Ependymal cells -> Melanocytes",0.0114135980540053
1440,"Keratinocytes","Melanocytes","BMP7","BMPR1B_BMPR2",0.151559843201293,3,"BMP7_BMPR1B_BMPR2","BMP7 - (BMPR1B+BMPR2)","BMP","Secreted Signaling","KEGG: hsa04350	PMID:26893264","Keratinocytes -> Melanocytes",0.00136301815808353
1441,"Vestibular Supporting Cells","Melanocytes","BMP7","BMPR1B_BMPR2",0.16855937037461,3,"BMP7_BMPR1B_BMPR2","BMP7 - (BMPR1B+BMPR2)","BMP","Secreted Signaling","KEGG: hsa04350	PMID:26893264","Vestibular Supporting Cells -> Melanocytes",0.00265150530499263
1442,"Vestibular Epithelial Cells","Melanocytes","BMP7","BMPR1B_BMPR2",0.171900825071053,3,"BMP7_BMPR1B_BMPR2","BMP7 - (BMPR1B+BMPR2)","BMP","Secreted Signaling","KEGG: hsa04350	PMID:26893264","Vestibular Epithelial Cells -> Melanocytes",0.00297560547749014
1443,"Endolymphatic duct/sac cells","Melanocytes","BMP7","BMPR1B_BMPR2",0.208314266277517,3,"BMP7_BMPR1B_BMPR2","BMP7 - (BMPR1B+BMPR2)","BMP","Secreted Signaling","KEGG: hsa04350	PMID:26893264","Endolymphatic duct/sac cells -> Melanocytes",0.00822613214351054
1444,"Cochlear Medial Duct Floor","Melanocytes","BMP7","BMPR1B_BMPR2",0.205748105338954,3,"BMP7_BMPR1B_BMPR2","BMP7 - (BMPR1B+BMPR2)","BMP","Secreted Signaling","KEGG: hsa04350	PMID:26893264","Cochlear Medial Duct Floor -> Melanocytes",0.00774806556589774
1445,"Cochlear Lateral Duct Floor","Melanocytes","BMP7","BMPR1B_BMPR2",0.212866177009492,3,"BMP7_BMPR1B_BMPR2","BMP7 - (BMPR1B+BMPR2)","BMP","Secreted Signaling","KEGG: hsa04350	PMID:26893264","Cochlear Lateral Duct Floor -> Melanocytes",0.00911542548617161
1446,"Ependymal cells","Vestibular Supporting Cells","BMP7","BMPR1B_BMPR2",0.241222836493565,3,"BMP7_BMPR1B_BMPR2","BMP7 - (BMPR1B+BMPR2)","BMP","Secreted Signaling","KEGG: hsa04350	PMID:26893264","Ependymal cells -> Vestibular Supporting Cells",0.015834811752168
1447,"Keratinocytes","Vestibular Supporting Cells","BMP7","BMPR1B_BMPR2",0.159573555249587,3,"BMP7_BMPR1B_BMPR2","BMP7 - (BMPR1B+BMPR2)","BMP","Secreted Signaling","KEGG: hsa04350	PMID:26893264","Keratinocytes -> Vestibular Supporting Cells",0.00189847847750255
1448,"Vestibular Supporting Cells","Vestibular Supporting Cells","BMP7","BMPR1B_BMPR2",0.17851458395861,3,"BMP7_BMPR1B_BMPR2","BMP7 - (BMPR1B+BMPR2)","BMP","Secreted Signaling","KEGG: hsa04350	PMID:26893264","Vestibular Supporting Cells -> Vestibular Supporting Cells",0.00369127550735538
1449,"Vestibular Epithelial Cells","Vestibular Supporting Cells","BMP7","BMPR1B_BMPR2",0.18226255062808,3,"BMP7_BMPR1B_BMPR2","BMP7 - (BMPR1B+BMPR2)","BMP","Secreted Signaling","KEGG: hsa04350	PMID:26893264","Vestibular Epithelial Cells -> Vestibular Supporting Cells",0.00414194159652649
1450,"Endolymphatic duct/sac cells","Vestibular Supporting Cells","BMP7","BMPR1B_BMPR2",0.223618341529614,3,"BMP7_BMPR1B_BMPR2","BMP7 - (BMPR1B+BMPR2)","BMP","Secreted Signaling","KEGG: hsa04350	PMID:26893264","Endolymphatic duct/sac cells -> Vestibular Supporting Cells",0.0114255284284849
1451,"Cochlear Medial Duct Floor","Vestibular Supporting Cells","BMP7","BMPR1B_BMPR2",0.220678969282613,3,"BMP7_BMPR1B_BMPR2","BMP7 - (BMPR1B+BMPR2)","BMP","Secreted Signaling","KEGG: hsa04350	PMID:26893264","Cochlear Medial Duct Floor -> Vestibular Supporting Cells",0.0107648464107175
1452,"Cochlear Lateral Duct Floor","Vestibular Supporting Cells","BMP7","BMPR1B_BMPR2",0.22886013527772,3,"BMP7_BMPR1B_BMPR2","BMP7 - (BMPR1B+BMPR2)","BMP","Secreted Signaling","KEGG: hsa04350	PMID:26893264","Cochlear Lateral Duct Floor -> Vestibular Supporting Cells",0.0126578089713975
1453,"Ependymal cells","Vestibular Epithelial Cells","BMP7","BMPR1B_BMPR2",0.237042831426916,3,"BMP7_BMPR1B_BMPR2","BMP7 - (BMPR1B+BMPR2)","BMP","Secreted Signaling","KEGG: hsa04350	PMID:26893264","Ependymal cells -> Vestibular Epithelial Cells",0.0147185470730432
1454,"Keratinocytes","Vestibular Epithelial Cells","BMP7","BMPR1B_BMPR2",0.15770874068986,3,"BMP7_BMPR1B_BMPR2","BMP7 - (BMPR1B+BMPR2)","BMP","Secreted Signaling","KEGG: hsa04350	PMID:26893264","Keratinocytes -> Vestibular Epithelial Cells",0.00176288669781316
1455,"Vestibular Supporting Cells","Vestibular Epithelial Cells","BMP7","BMPR1B_BMPR2",0.176188012249388,3,"BMP7_BMPR1B_BMPR2","BMP7 - (BMPR1B+BMPR2)","BMP","Secreted Signaling","KEGG: hsa04350	PMID:26893264","Vestibular Supporting Cells -> Vestibular Epithelial Cells",0.00342807963268391
1456,"Vestibular Epithelial Cells","Vestibular Epithelial Cells","BMP7","BMPR1B_BMPR2",0.179838965809074,3,"BMP7_BMPR1B_BMPR2","BMP7 - (BMPR1B+BMPR2)","BMP","Secreted Signaling","KEGG: hsa04350	PMID:26893264","Vestibular Epithelial Cells -> Vestibular Epithelial Cells",0.00384673632832025
1457,"Endolymphatic duct/sac cells","Vestibular Epithelial Cells","BMP7","BMPR1B_BMPR2",0.220007837096499,3,"BMP7_BMPR1B_BMPR2","BMP7 - (BMPR1B+BMPR2)","BMP","Secreted Signaling","KEGG: hsa04350	PMID:26893264","Endolymphatic duct/sac cells -> Vestibular Epithelial Cells",0.0106170654137629
1458,"Cochlear Medial Duct Floor","Vestibular Epithelial Cells","BMP7","BMPR1B_BMPR2",0.217158336324811,3,"BMP7_BMPR1B_BMPR2","BMP7 - (BMPR1B+BMPR2)","BMP","Secreted Signaling","KEGG: hsa04350	PMID:26893264","Cochlear Medial Duct Floor -> Vestibular Epithelial Cells",0.0100023532181372
1459,"Cochlear Lateral Duct Floor","Vestibular Epithelial Cells","BMP7","BMPR1B_BMPR2",0.22508273010226,3,"BMP7_BMPR1B_BMPR2","BMP7 - (BMPR1B+BMPR2)","BMP","Secreted Signaling","KEGG: hsa04350	PMID:26893264","Cochlear Lateral Duct Floor -> Vestibular Epithelial Cells",0.0117628282234717
1460,"Ependymal cells","Cochlear Lateral Duct Floor","BMP7","BMPR1B_BMPR2",0.177716554506352,3,"BMP7_BMPR1B_BMPR2","BMP7 - (BMPR1B+BMPR2)","BMP","Secreted Signaling","KEGG: hsa04350	PMID:26893264","Ependymal cells -> Cochlear Lateral Duct Floor",0.00359958106934772
1461,"Keratinocytes","Cochlear Lateral Duct Floor","BMP7","BMPR1B_BMPR2",0.128882953644098,3,"BMP7_BMPR1B_BMPR2","BMP7 - (BMPR1B+BMPR2)","BMP","Secreted Signaling","KEGG: hsa04350	PMID:26893264","Keratinocytes -> Cochlear Lateral Duct Floor",0.000426892648392423
1462,"Vestibular Supporting Cells","Cochlear Lateral Duct Floor","BMP7","BMPR1B_BMPR2",0.1409907197211,3,"BMP7_BMPR1B_BMPR2","BMP7 - (BMPR1B+BMPR2)","BMP","Secreted Signaling","KEGG: hsa04350	PMID:26893264","Vestibular Supporting Cells -> Cochlear Lateral Duct Floor",0.000831178982991635
1463,"Vestibular Epithelial Cells","Cochlear Lateral Duct Floor","BMP7","BMPR1B_BMPR2",0.143325566386604,3,"BMP7_BMPR1B_BMPR2","BMP7 - (BMPR1B+BMPR2)","BMP","Secreted Signaling","KEGG: hsa04350	PMID:26893264","Vestibular Epithelial Cells -> Cochlear Lateral Duct Floor",0.000932984227550215
1464,"Endolymphatic duct/sac cells","Cochlear Lateral Duct Floor","BMP7","BMPR1B_BMPR2",0.167886094384237,3,"BMP7_BMPR1B_BMPR2","BMP7 - (BMPR1B+BMPR2)","BMP","Secreted Signaling","KEGG: hsa04350	PMID:26893264","Endolymphatic duct/sac cells -> Cochlear Lateral Duct Floor",0.00258916600203353
1465,"Cochlear Medial Duct Floor","Cochlear Lateral Duct Floor","BMP7","BMPR1B_BMPR2",0.166200327254829,3,"BMP7_BMPR1B_BMPR2","BMP7 - (BMPR1B+BMPR2)","BMP","Secreted Signaling","KEGG: hsa04350	PMID:26893264","Cochlear Medial Duct Floor -> Cochlear Lateral Duct Floor",0.00243737089005278
1466,"Cochlear Lateral Duct Floor","Cochlear Lateral Duct Floor","BMP7","BMPR1B_BMPR2",0.170841886846946,3,"BMP7_BMPR1B_BMPR2","BMP7 - (BMPR1B+BMPR2)","BMP","Secreted Signaling","KEGG: hsa04350	PMID:26893264","Cochlear Lateral Duct Floor -> Cochlear Lateral Duct Floor",0.00287022325684903
1467,"Ependymal cells","Hair cells","BMP7","BMPR1B_BMPR2",0.245915355327934,3,"BMP7_BMPR1B_BMPR2","BMP7 - (BMPR1B+BMPR2)","BMP","Secreted Signaling","KEGG: hsa04350	PMID:26893264","Ependymal cells -> Hair cells",0.0171382949699162
1468,"Keratinocytes","Hair cells","BMP7","BMPR1B_BMPR2",0.161659534358145,3,"BMP7_BMPR1B_BMPR2","BMP7 - (BMPR1B+BMPR2)","BMP","Secreted Signaling","KEGG: hsa04350	PMID:26893264","Keratinocytes -> Hair cells",0.00205837197236811
1469,"Vestibular Supporting Cells","Hair cells","BMP7","BMPR1B_BMPR2",0.181121787185302,3,"BMP7_BMPR1B_BMPR2","BMP7 - (BMPR1B+BMPR2)","BMP","Secreted Signaling","KEGG: hsa04350	PMID:26893264","Vestibular Supporting Cells -> Hair cells",0.00400125613261331
1470,"Vestibular Epithelial Cells","Hair cells","BMP7","BMPR1B_BMPR2",0.184979268342963,3,"BMP7_BMPR1B_BMPR2","BMP7 - (BMPR1B+BMPR2)","BMP","Secreted Signaling","KEGG: hsa04350	PMID:26893264","Vestibular Epithelial Cells -> Hair cells",0.00448951222359267
1471,"Endolymphatic duct/sac cells","Hair cells","BMP7","BMPR1B_BMPR2",0.227671227951016,3,"BMP7_BMPR1B_BMPR2","BMP7 - (BMPR1B+BMPR2)","BMP","Secreted Signaling","KEGG: hsa04350	PMID:26893264","Endolymphatic duct/sac cells -> Hair cells",0.0123722584972264
1472,"Cochlear Medial Duct Floor","Hair cells","BMP7","BMPR1B_BMPR2",0.224631994579355,3,"BMP7_BMPR1B_BMPR2","BMP7 - (BMPR1B+BMPR2)","BMP","Secreted Signaling","KEGG: hsa04350	PMID:26893264","Cochlear Medial Duct Floor -> Hair cells",0.0116584318568517
1473,"Cochlear Lateral Duct Floor","Hair cells","BMP7","BMPR1B_BMPR2",0.233101546847097,3,"BMP7_BMPR1B_BMPR2","BMP7 - (BMPR1B+BMPR2)","BMP","Secreted Signaling","KEGG: hsa04350	PMID:26893264","Cochlear Lateral Duct Floor -> Hair cells",0.0137052566616914
1474,"Ependymal cells","Endothelial cells","BMP7","BMPR1B_BMPR2",0.237167403672548,3,"BMP7_BMPR1B_BMPR2","BMP7 - (BMPR1B+BMPR2)","BMP","Secreted Signaling","KEGG: hsa04350	PMID:26893264","Ependymal cells -> Endothelial cells",0.0147511972592795
1475,"Keratinocytes","Endothelial cells","BMP7","BMPR1B_BMPR2",0.157764598579696,3,"BMP7_BMPR1B_BMPR2","BMP7 - (BMPR1B+BMPR2)","BMP","Secreted Signaling","KEGG: hsa04350	PMID:26893264","Keratinocytes -> Endothelial cells",0.00176684885038667
1476,"Vestibular Supporting Cells","Endothelial cells","BMP7","BMPR1B_BMPR2",0.176257613583815,3,"BMP7_BMPR1B_BMPR2","BMP7 - (BMPR1B+BMPR2)","BMP","Secreted Signaling","KEGG: hsa04350	PMID:26893264","Vestibular Supporting Cells -> Endothelial cells",0.00343577148614634
1477,"Vestibular Epithelial Cells","Endothelial cells","BMP7","BMPR1B_BMPR2",0.179911451659753,3,"BMP7_BMPR1B_BMPR2","BMP7 - (BMPR1B+BMPR2)","BMP","Secreted Signaling","KEGG: hsa04350	PMID:26893264","Vestibular Epithelial Cells -> Endothelial cells",0.00385536392084675
1478,"Endolymphatic duct/sac cells","Endothelial cells","BMP7","BMPR1B_BMPR2",0.220115548015995,3,"BMP7_BMPR1B_BMPR2","BMP7 - (BMPR1B+BMPR2)","BMP","Secreted Signaling","KEGG: hsa04350	PMID:26893264","Endolymphatic duct/sac cells -> Endothelial cells",0.0106407060096801
1479,"Cochlear Medial Duct Floor","Endothelial cells","BMP7","BMPR1B_BMPR2",0.217263382119105,3,"BMP7_BMPR1B_BMPR2","BMP7 - (BMPR1B+BMPR2)","BMP","Secreted Signaling","KEGG: hsa04350	PMID:26893264","Cochlear Medial Duct Floor -> Endothelial cells",0.0100246479048874
1480,"Cochlear Lateral Duct Floor","Endothelial cells","BMP7","BMPR1B_BMPR2",0.225195383280157,3,"BMP7_BMPR1B_BMPR2","BMP7 - (BMPR1B+BMPR2)","BMP","Secreted Signaling","KEGG: hsa04350	PMID:26893264","Cochlear Lateral Duct Floor -> Endothelial cells",0.0117890001832699
1481,"Ependymal cells","Cycling cells","BMP7","BMPR1B_BMPR2",0.221080200976078,3,"BMP7_BMPR1B_BMPR2","BMP7 - (BMPR1B+BMPR2)","BMP","Secreted Signaling","KEGG: hsa04350	PMID:26893264","Ependymal cells -> Cycling cells",0.0108537418170427
1482,"Keratinocytes","Cycling cells","BMP7","BMPR1B_BMPR2",0.150401995864435,3,"BMP7_BMPR1B_BMPR2","BMP7 - (BMPR1B+BMPR2)","BMP","Secreted Signaling","KEGG: hsa04350	PMID:26893264","Keratinocytes -> Cycling cells",0.00129551375887427
1483,"Vestibular Supporting Cells","Cycling cells","BMP7","BMPR1B_BMPR2",0.16713023045005,3,"BMP7_BMPR1B_BMPR2","BMP7 - (BMPR1B+BMPR2)","BMP","Secreted Signaling","KEGG: hsa04350	PMID:26893264","Vestibular Supporting Cells -> Cycling cells",0.00252034875651403
1484,"Vestibular Epithelial Cells","Cycling cells","BMP7","BMPR1B_BMPR2",0.170415178711977,3,"BMP7_BMPR1B_BMPR2","BMP7 - (BMPR1B+BMPR2)","BMP","Secreted Signaling","KEGG: hsa04350	PMID:26893264","Vestibular Epithelial Cells -> Cycling cells",0.00282846279903375
1485,"Endolymphatic duct/sac cells","Cycling cells","BMP7","BMPR1B_BMPR2",0.206148257296849,3,"BMP7_BMPR1B_BMPR2","BMP7 - (BMPR1B+BMPR2)","BMP","Secreted Signaling","KEGG: hsa04350	PMID:26893264","Endolymphatic duct/sac cells -> Cycling cells",0.00782150899779668
1486,"Cochlear Medial Duct Floor","Cycling cells","BMP7","BMPR1B_BMPR2",0.203633244760777,3,"BMP7_BMPR1B_BMPR2","BMP7 - (BMPR1B+BMPR2)","BMP","Secreted Signaling","KEGG: hsa04350	PMID:26893264","Cochlear Medial Duct Floor -> Cycling cells",0.00736667005693632
1487,"Cochlear Lateral Duct Floor","Cycling cells","BMP7","BMPR1B_BMPR2",0.210606267060072,3,"BMP7_BMPR1B_BMPR2","BMP7 - (BMPR1B+BMPR2)","BMP","Secreted Signaling","KEGG: hsa04350	PMID:26893264","Cochlear Lateral Duct Floor -> Cycling cells",0.00866731015040191
1488,"Hair cells","Pericytes","BMP8A","ACVR1_ACVR2A",0.120796029575482,3,"BMP8A_ACVR1_ACVR2A","BMP8A - (ACVR1+ACVR2A)","BMP","Secreted Signaling","KEGG: hsa04350	PMID:26893264","Hair cells -> Pericytes",0.000253938667064905
1489,"Hair cells","Mesenchymal cells","BMP8A","ACVR1_ACVR2A",0.101893525352066,3,"BMP8A_ACVR1_ACVR2A","BMP8A - (ACVR1+ACVR2A)","BMP","Secreted Signaling","KEGG: hsa04350	PMID:26893264","Hair cells -> Mesenchymal cells",5.46715948313699e-05
1490,"Hair cells","Skeletal myocytes","BMP8A","ACVR1_ACVR2A",0.11696995282951,3,"BMP8A_ACVR1_ACVR2A","BMP8A - (ACVR1+ACVR2A)","BMP","Secreted Signaling","KEGG: hsa04350	PMID:26893264","Hair cells -> Skeletal myocytes",0.000193699203928464
1491,"Hair cells","Melanocytes","BMP8A","ACVR1_ACVR2A",0.119228507301684,3,"BMP8A_ACVR1_ACVR2A","BMP8A - (ACVR1+ACVR2A)","BMP","Secreted Signaling","KEGG: hsa04350	PMID:26893264","Hair cells -> Melanocytes",0.000227751396760215
1492,"Hair cells","Vestibular Supporting Cells","BMP8A","ACVR1_ACVR2A",0.125154113911755,3,"BMP8A_ACVR1_ACVR2A","BMP8A - (ACVR1+ACVR2A)","BMP","Secreted Signaling","KEGG: hsa04350	PMID:26893264","Hair cells -> Vestibular Supporting Cells",0.000338783649889947
1493,"Hair cells","Vestibular Epithelial Cells","BMP8A","ACVR1_ACVR2A",0.113739927405319,3,"BMP8A_ACVR1_ACVR2A","BMP8A - (ACVR1+ACVR2A)","BMP","Secreted Signaling","KEGG: hsa04350	PMID:26893264","Hair cells -> Vestibular Epithelial Cells",0.000151945702068083
1494,"Hair cells","Cochlear Medial Duct Floor","BMP8A","ACVR1_ACVR2A",0.119552723162406,3,"BMP8A_ACVR1_ACVR2A","BMP8A - (ACVR1+ACVR2A)","BMP","Secreted Signaling","KEGG: hsa04350	PMID:26893264","Hair cells -> Cochlear Medial Duct Floor",0.000232991069968536
1495,"Hair cells","Cochlear Lateral Duct Floor","BMP8A","ACVR1_ACVR2A",0.109818034844445,3,"BMP8A_ACVR1_ACVR2A","BMP8A - (ACVR1+ACVR2A)","BMP","Secreted Signaling","KEGG: hsa04350	PMID:26893264","Hair cells -> Cochlear Lateral Duct Floor",0.00011100087744641
1496,"Hair cells","Hair cells","BMP8A","ACVR1_ACVR2A",0.125106955684249,3,"BMP8A_ACVR1_ACVR2A","BMP8A - (ACVR1+ACVR2A)","BMP","Secreted Signaling","KEGG: hsa04350	PMID:26893264","Hair cells -> Hair cells",0.000337764825148874
1497,"Hair cells","Endothelial cells","BMP8A","ACVR1_ACVR2A",0.1249008574603,3,"BMP8A_ACVR1_ACVR2A","BMP8A - (ACVR1+ACVR2A)","BMP","Secreted Signaling","KEGG: hsa04350	PMID:26893264","Hair cells -> Endothelial cells",0.000333339136231262
1498,"Hair cells","Cochlear Medial Duct Floor","BMP8A","ACVR1_ACVR2B",0.106922613922955,3,"BMP8A_ACVR1_ACVR2B","BMP8A - (ACVR1+ACVR2B)","BMP","Secreted Signaling","KEGG: hsa04350	PMID:26893264","Hair cells -> Cochlear Medial Duct Floor",8.67432038303964e-05
1499,"Hair cells","Hair cells","BMP8A","ACVR1_ACVR2B",0.113809823982585,3,"BMP8A_ACVR1_ACVR2B","BMP8A - (ACVR1+ACVR2B)","BMP","Secreted Signaling","KEGG: hsa04350	PMID:26893264","Hair cells -> Hair cells",0.000152768370194898
1500,"Hair cells","Pericytes","BMP8A","ACVR1_BMPR2",0.133807415559153,3,"BMP8A_ACVR1_BMPR2","BMP8A - (ACVR1+BMPR2)","BMP","Secreted Signaling","KEGG: hsa04350	PMID:26893264","Hair cells -> Pericytes",0.000567978292768119
1501,"Hair cells","Mesenchymal cells","BMP8A","ACVR1_BMPR2",0.132666357229264,3,"BMP8A_ACVR1_BMPR2","BMP8A - (ACVR1+BMPR2)","BMP","Secreted Signaling","KEGG: hsa04350	PMID:26893264","Hair cells -> Mesenchymal cells",0.000532618034730246
1502,"Hair cells","Skeletal myocytes","BMP8A","ACVR1_BMPR2",0.125290032024464,3,"BMP8A_ACVR1_BMPR2","BMP8A - (ACVR1+BMPR2)","BMP","Secreted Signaling","KEGG: hsa04350	PMID:26893264","Hair cells -> Skeletal myocytes",0.000341732968600444
1503,"Hair cells","Melanocytes","BMP8A","ACVR1_BMPR2",0.132672927990495,3,"BMP8A_ACVR1_BMPR2","BMP8A - (ACVR1+BMPR2)","BMP","Secreted Signaling","KEGG: hsa04350	PMID:26893264","Hair cells -> Melanocytes",0.000532816904834773
1504,"Hair cells","Vestibular Supporting Cells","BMP8A","ACVR1_BMPR2",0.139907161689878,3,"BMP8A_ACVR1_BMPR2","BMP8A - (ACVR1+BMPR2)","BMP","Secreted Signaling","KEGG: hsa04350	PMID:26893264","Hair cells -> Vestibular Supporting Cells",0.000786752429161473
1505,"Hair cells","Vestibular Epithelial Cells","BMP8A","ACVR1_BMPR2",0.127840724831482,3,"BMP8A_ACVR1_BMPR2","BMP8A - (ACVR1+BMPR2)","BMP","Secreted Signaling","KEGG: hsa04350	PMID:26893264","Hair cells -> Vestibular Epithelial Cells",0.000400725663161443
1506,"Hair cells","Cochlear Medial Duct Floor","BMP8A","ACVR1_BMPR2",0.129219508148187,3,"BMP8A_ACVR1_BMPR2","BMP8A - (ACVR1+BMPR2)","BMP","Secreted Signaling","KEGG: hsa04350	PMID:26893264","Hair cells -> Cochlear Medial Duct Floor",0.000435607221269827
1507,"Hair cells","Cochlear Lateral Duct Floor","BMP8A","ACVR1_BMPR2",0.128437596224419,3,"BMP8A_ACVR1_BMPR2","BMP8A - (ACVR1+BMPR2)","BMP","Secreted Signaling","KEGG: hsa04350	PMID:26893264","Hair cells -> Cochlear Lateral Duct Floor",0.000415560542317828
1508,"Hair cells","POM","BMP8A","ACVR1_BMPR2",0.135971260553874,3,"BMP8A_ACVR1_BMPR2","BMP8A - (ACVR1+BMPR2)","BMP","Secreted Signaling","KEGG: hsa04350	PMID:26893264","Hair cells -> POM",0.000639710182237442
1509,"Hair cells","Hair cells","BMP8A","ACVR1_BMPR2",0.136838531791536,3,"BMP8A_ACVR1_BMPR2","BMP8A - (ACVR1+BMPR2)","BMP","Secreted Signaling","KEGG: hsa04350	PMID:26893264","Hair cells -> Hair cells",0.00067023434068302
1510,"Hair cells","Endothelial cells","BMP8A","ACVR1_BMPR2",0.145103730551181,3,"BMP8A_ACVR1_BMPR2","BMP8A - (ACVR1+BMPR2)","BMP","Secreted Signaling","KEGG: hsa04350	PMID:26893264","Hair cells -> Endothelial cells",0.0010162645554975
1511,"Hair cells","Fibroblasts","BMP8A","BMPR1A_ACVR2A",0.132758913663512,3,"BMP8A_BMPR1A_ACVR2A","BMP8A - (BMPR1A+ACVR2A)","BMP","Secreted Signaling","KEGG: hsa04350	PMID:26893264","Hair cells -> Fibroblasts",0.000535424370433621
1512,"Hair cells","Pericytes","BMP8A","BMPR1A_ACVR2A",0.127205967752027,3,"BMP8A_BMPR1A_ACVR2A","BMP8A - (BMPR1A+ACVR2A)","BMP","Secreted Signaling","KEGG: hsa04350	PMID:26893264","Hair cells -> Pericytes",0.000385385510507496
1513,"Hair cells","Mesenchymal cells","BMP8A","BMPR1A_ACVR2A",0.112475481921895,3,"BMP8A_BMPR1A_ACVR2A","BMP8A - (BMPR1A+ACVR2A)","BMP","Secreted Signaling","KEGG: hsa04350	PMID:26893264","Hair cells -> Mesenchymal cells",0.000137645840876545
1514,"Hair cells","Skeletal myocytes","BMP8A","BMPR1A_ACVR2A",0.130187820028026,3,"BMP8A_BMPR1A_ACVR2A","BMP8A - (BMPR1A+ACVR2A)","BMP","Secreted Signaling","KEGG: hsa04350	PMID:26893264","Hair cells -> Skeletal myocytes",0.000461416194317546
1515,"Hair cells","Neuroepithelial cells","BMP8A","BMPR1A_ACVR2A",0.119458678979927,3,"BMP8A_BMPR1A_ACVR2A","BMP8A - (BMPR1A+ACVR2A)","BMP","Secreted Signaling","KEGG: hsa04350	PMID:26893264","Hair cells -> Neuroepithelial cells",0.000231461867804196
1516,"Hair cells","Keratinocytes","BMP8A","BMPR1A_ACVR2A",0.140086470998787,3,"BMP8A_BMPR1A_ACVR2A","BMP8A - (BMPR1A+ACVR2A)","BMP","Secreted Signaling","KEGG: hsa04350	PMID:26893264","Hair cells -> Keratinocytes",0.000793983339081294
1517,"Hair cells","Melanocytes","BMP8A","BMPR1A_ACVR2A",0.132046546399678,3,"BMP8A_BMPR1A_ACVR2A","BMP8A - (BMPR1A+ACVR2A)","BMP","Secreted Signaling","KEGG: hsa04350	PMID:26893264","Hair cells -> Melanocytes",0.000514102898111112
1518,"Hair cells","Vestibular Supporting Cells","BMP8A","BMPR1A_ACVR2A",0.143807425194515,3,"BMP8A_BMPR1A_ACVR2A","BMP8A - (BMPR1A+ACVR2A)","BMP","Secreted Signaling","KEGG: hsa04350	PMID:26893264","Hair cells -> Vestibular Supporting Cells",0.000955052867652661
1519,"Hair cells","Vestibular Epithelial Cells","BMP8A","BMPR1A_ACVR2A",0.138576726909514,3,"BMP8A_BMPR1A_ACVR2A","BMP8A - (BMPR1A+ACVR2A)","BMP","Secreted Signaling","KEGG: hsa04350	PMID:26893264","Hair cells -> Vestibular Epithelial Cells",0.000734574652658757
1520,"Hair cells","Cochlear Medial Duct Floor","BMP8A","BMPR1A_ACVR2A",0.130696062007935,3,"BMP8A_BMPR1A_ACVR2A","BMP8A - (BMPR1A+ACVR2A)","BMP","Secreted Signaling","KEGG: hsa04350	PMID:26893264","Hair cells -> Cochlear Medial Duct Floor",0.000475406682858233
1521,"Hair cells","Cochlear Lateral Duct Floor","BMP8A","BMPR1A_ACVR2A",0.118205032155847,3,"BMP8A_BMPR1A_ACVR2A","BMP8A - (BMPR1A+ACVR2A)","BMP","Secreted Signaling","KEGG: hsa04350	PMID:26893264","Hair cells -> Cochlear Lateral Duct Floor",0.000211798179045886
1522,"Hair cells","Hair cells","BMP8A","BMPR1A_ACVR2A",0.139717319811901,3,"BMP8A_BMPR1A_ACVR2A","BMP8A - (BMPR1A+ACVR2A)","BMP","Secreted Signaling","KEGG: hsa04350	PMID:26893264","Hair cells -> Hair cells",0.000779148593399381
1523,"Hair cells","Endothelial cells","BMP8A","BMPR1A_ACVR2A",0.129405505532745,3,"BMP8A_BMPR1A_ACVR2A","BMP8A - (BMPR1A+ACVR2A)","BMP","Secreted Signaling","KEGG: hsa04350	PMID:26893264","Hair cells -> Endothelial cells",0.000440479573323228
1524,"Hair cells","Endolymphatic duct/sac cells","BMP8A","BMPR1A_ACVR2B",0.115956753672096,3,"BMP8A_BMPR1A_ACVR2B","BMP8A - (BMPR1A+ACVR2B)","BMP","Secreted Signaling","KEGG: hsa04350	PMID:26893264","Hair cells -> Endolymphatic duct/sac cells",0.000179756974598068
1525,"Hair cells","Cochlear Medial Duct Floor","BMP8A","BMPR1A_ACVR2B",0.115751057602966,3,"BMP8A_BMPR1A_ACVR2B","BMP8A - (BMPR1A+ACVR2B)","BMP","Secreted Signaling","KEGG: hsa04350	PMID:26893264","Hair cells -> Cochlear Medial Duct Floor",0.000177023171946896
1526,"Hair cells","Hair cells","BMP8A","BMPR1A_ACVR2B",0.12577864966478,3,"BMP8A_BMPR1A_ACVR2B","BMP8A - (BMPR1A+ACVR2B)","BMP","Secreted Signaling","KEGG: hsa04350	PMID:26893264","Hair cells -> Hair cells",0.000352494717044752
1527,"Hair cells","Chondrocytes","BMP8A","BMPR1A_BMPR2",0.13949947923293,3,"BMP8A_BMPR1A_BMPR2","BMP8A - (BMPR1A+BMPR2)","BMP","Secreted Signaling","KEGG: hsa04350	PMID:26893264","Hair cells -> Chondrocytes",0.000770488720878119
1528,"Hair cells","Fibroblasts","BMP8A","BMPR1A_BMPR2",0.149837336516958,3,"BMP8A_BMPR1A_BMPR2","BMP8A - (BMPR1A+BMPR2)","BMP","Secreted Signaling","KEGG: hsa04350	PMID:26893264","Hair cells -> Fibroblasts",0.0012634565717224
1529,"Hair cells","Pericytes","BMP8A","BMPR1A_BMPR2",0.141714318602567,3,"BMP8A_BMPR1A_BMPR2","BMP8A - (BMPR1A+BMPR2)","BMP","Secreted Signaling","KEGG: hsa04350	PMID:26893264","Hair cells -> Pericytes",0.000861832195296493
1530,"Hair cells","Mesenchymal cells","BMP8A","BMPR1A_BMPR2",0.151168851553969,3,"BMP8A_BMPR1A_BMPR2","BMP8A - (BMPR1A+BMPR2)","BMP","Secreted Signaling","KEGG: hsa04350	PMID:26893264","Hair cells -> Mesenchymal cells",0.00133995481884942
1531,"Hair cells","Skeletal myocytes","BMP8A","BMPR1A_BMPR2",0.140573833313507,3,"BMP8A_BMPR1A_BMPR2","BMP8A - (BMPR1A+BMPR2)","BMP","Secreted Signaling","KEGG: hsa04350	PMID:26893264","Hair cells -> Skeletal myocytes",0.000813878517230838
1532,"Hair cells","Neuroepithelial cells","BMP8A","BMPR1A_BMPR2",0.151247621427659,3,"BMP8A_BMPR1A_BMPR2","BMP8A - (BMPR1A+BMPR2)","BMP","Secreted Signaling","KEGG: hsa04350	PMID:26893264","Hair cells -> Neuroepithelial cells",0.00134457913756049
1533,"Hair cells","Ependymal cells","BMP8A","BMPR1A_BMPR2",0.136107736216936,3,"BMP8A_BMPR1A_BMPR2","BMP8A - (BMPR1A+BMPR2)","BMP","Secreted Signaling","KEGG: hsa04350	PMID:26893264","Hair cells -> Ependymal cells",0.000644445082674723
1534,"Hair cells","Glial cells","BMP8A","BMPR1A_BMPR2",0.132731120670774,3,"BMP8A_BMPR1A_BMPR2","BMP8A - (BMPR1A+BMPR2)","BMP","Secreted Signaling","KEGG: hsa04350	PMID:26893264","Hair cells -> Glial cells",0.000534580541236438
1535,"Hair cells","Keratinocytes","BMP8A","BMPR1A_BMPR2",0.14411214695805,3,"BMP8A_BMPR1A_BMPR2","BMP8A - (BMPR1A+BMPR2)","BMP","Secreted Signaling","KEGG: hsa04350	PMID:26893264","Hair cells -> Keratinocytes",0.000969199261013001
1536,"Hair cells","Melanocytes","BMP8A","BMPR1A_BMPR2",0.1487306810263,3,"BMP8A_BMPR1A_BMPR2","BMP8A - (BMPR1A+BMPR2)","BMP","Secreted Signaling","KEGG: hsa04350	PMID:26893264","Hair cells -> Melanocytes",0.00120224780766739
1537,"Hair cells","Vestibular Supporting Cells","BMP8A","BMPR1A_BMPR2",0.163611543593518,3,"BMP8A_BMPR1A_BMPR2","BMP8A - (BMPR1A+BMPR2)","BMP","Secreted Signaling","KEGG: hsa04350	PMID:26893264","Hair cells -> Vestibular Supporting Cells",0.00221602955502871
1538,"Hair cells","Vestibular Epithelial Cells","BMP8A","BMPR1A_BMPR2",0.160065166406557,3,"BMP8A_BMPR1A_BMPR2","BMP8A - (BMPR1A+BMPR2)","BMP","Secreted Signaling","KEGG: hsa04350	PMID:26893264","Hair cells -> Vestibular Epithelial Cells",0.00193537248251067
1539,"Hair cells","Endolymphatic duct/sac cells","BMP8A","BMPR1A_BMPR2",0.127528722597054,3,"BMP8A_BMPR1A_BMPR2","BMP8A - (BMPR1A+BMPR2)","BMP","Secreted Signaling","KEGG: hsa04350	PMID:26893264","Hair cells -> Endolymphatic duct/sac cells",0.000393129773563831
1540,"Hair cells","Cochlear Medial Duct Floor","BMP8A","BMPR1A_BMPR2",0.142332179678764,3,"BMP8A_BMPR1A_BMPR2","BMP8A - (BMPR1A+BMPR2)","BMP","Secreted Signaling","KEGG: hsa04350	PMID:26893264","Hair cells -> Cochlear Medial Duct Floor",0.000888640251796942
1541,"Hair cells","Cochlear Lateral Duct Floor","BMP8A","BMPR1A_BMPR2",0.140054576140842,3,"BMP8A_BMPR1A_BMPR2","BMP8A - (BMPR1A+BMPR2)","BMP","Secreted Signaling","KEGG: hsa04350	PMID:26893264","Hair cells -> Cochlear Lateral Duct Floor",0.000792693648270542
1542,"Hair cells","POM","BMP8A","BMPR1A_BMPR2",0.145149870811155,3,"BMP8A_BMPR1A_BMPR2","BMP8A - (BMPR1A+BMPR2)","BMP","Secreted Signaling","KEGG: hsa04350	PMID:26893264","Hair cells -> POM",0.00101849333639946
1543,"Hair cells","Hair cells","BMP8A","BMPR1A_BMPR2",0.154499809233974,3,"BMP8A_BMPR1A_BMPR2","BMP8A - (BMPR1A+BMPR2)","BMP","Secreted Signaling","KEGG: hsa04350	PMID:26893264","Hair cells -> Hair cells",0.00154535765859781
1544,"Hair cells","Endothelial cells","BMP8A","BMPR1A_BMPR2",0.151213962689626,3,"BMP8A_BMPR1A_BMPR2","BMP8A - (BMPR1A+BMPR2)","BMP","Secreted Signaling","KEGG: hsa04350	PMID:26893264","Hair cells -> Endothelial cells",0.00134260178452784
1545,"Hair cells","Cycling cells","BMP8A","BMPR1A_BMPR2",0.14802051780615,3,"BMP8A_BMPR1A_BMPR2","BMP8A - (BMPR1A+BMPR2)","BMP","Secreted Signaling","KEGG: hsa04350	PMID:26893264","Hair cells -> Cycling cells",0.00116408469352084
1546,"Hair cells","Mesenchymal cells","BMP8A","BMPR1B_ACVR2A",0.108177697953935,3,"BMP8A_BMPR1B_ACVR2A","BMP8A - (BMPR1B+ACVR2A)","BMP","Secreted Signaling","KEGG: hsa04350	PMID:26893264","Hair cells -> Mesenchymal cells",9.66852646565958e-05
1547,"Hair cells","Skeletal myocytes","BMP8A","BMPR1B_ACVR2A",0.122160964025416,3,"BMP8A_BMPR1B_ACVR2A","BMP8A - (BMPR1B+ACVR2A)","BMP","Secreted Signaling","KEGG: hsa04350	PMID:26893264","Hair cells -> Skeletal myocytes",0.000278547768269853
1548,"Hair cells","Neuroepithelial cells","BMP8A","BMPR1B_ACVR2A",0.109765391997561,3,"BMP8A_BMPR1B_ACVR2A","BMP8A - (BMPR1B+ACVR2A)","BMP","Secreted Signaling","KEGG: hsa04350	PMID:26893264","Hair cells -> Neuroepithelial cells",0.000110517174531426
1549,"Hair cells","Melanocytes","BMP8A","BMPR1B_ACVR2A",0.127746135139483,3,"BMP8A_BMPR1B_ACVR2A","BMP8A - (BMPR1B+ACVR2A)","BMP","Secreted Signaling","KEGG: hsa04350	PMID:26893264","Hair cells -> Melanocytes",0.000398411378010683
1550,"Hair cells","Vestibular Supporting Cells","BMP8A","BMPR1B_ACVR2A",0.133527710976744,3,"BMP8A_BMPR1B_ACVR2A","BMP8A - (BMPR1B+ACVR2A)","BMP","Secreted Signaling","KEGG: hsa04350	PMID:26893264","Hair cells -> Vestibular Supporting Cells",0.000559155932932891
1551,"Hair cells","Vestibular Epithelial Cells","BMP8A","BMPR1B_ACVR2A",0.130035509182697,3,"BMP8A_BMPR1B_ACVR2A","BMP8A - (BMPR1B+ACVR2A)","BMP","Secreted Signaling","KEGG: hsa04350	PMID:26893264","Hair cells -> Vestibular Epithelial Cells",0.000457283444347771
1552,"Hair cells","Cochlear Lateral Duct Floor","BMP8A","BMPR1B_ACVR2A",0.105711372276041,3,"BMP8A_BMPR1B_ACVR2A","BMP8A - (BMPR1B+ACVR2A)","BMP","Secreted Signaling","KEGG: hsa04350	PMID:26893264","Hair cells -> Cochlear Lateral Duct Floor",7.79283950489043e-05
1553,"Hair cells","Hair cells","BMP8A","BMPR1B_ACVR2A",0.137916129056428,3,"BMP8A_BMPR1B_ACVR2A","BMP8A - (BMPR1B+ACVR2A)","BMP","Secreted Signaling","KEGG: hsa04350	PMID:26893264","Hair cells -> Hair cells",0.000709618148836418
1554,"Hair cells","Endothelial cells","BMP8A","BMPR1B_ACVR2A",0.127659777869281,3,"BMP8A_BMPR1B_ACVR2A","BMP8A - (BMPR1B+ACVR2A)","BMP","Secreted Signaling","KEGG: hsa04350	PMID:26893264","Hair cells -> Endothelial cells",0.000396307214841143
1555,"Hair cells","Hair cells","BMP8A","BMPR1B_ACVR2B",0.124316402867834,3,"BMP8A_BMPR1B_ACVR2B","BMP8A - (BMPR1B+ACVR2B)","BMP","Secreted Signaling","KEGG: hsa04350	PMID:26893264","Hair cells -> Hair cells",0.000321025245248008
1556,"Hair cells","Chondrocytes","BMP8A","BMPR1B_BMPR2",0.14313397532856,3,"BMP8A_BMPR1B_BMPR2","BMP8A - (BMPR1B+BMPR2)","BMP","Secreted Signaling","KEGG: hsa04350	PMID:26893264","Hair cells -> Chondrocytes",0.000924311479332067
1557,"Hair cells","Mesenchymal cells","BMP8A","BMPR1B_BMPR2",0.143513806794961,3,"BMP8A_BMPR1B_BMPR2","BMP8A - (BMPR1B+BMPR2)","BMP","Secreted Signaling","KEGG: hsa04350	PMID:26893264","Hair cells -> Mesenchymal cells",0.000941561684761192
1558,"Hair cells","Skeletal myocytes","BMP8A","BMPR1B_BMPR2",0.131263480266729,3,"BMP8A_BMPR1B_BMPR2","BMP8A - (BMPR1B+BMPR2)","BMP","Secreted Signaling","KEGG: hsa04350	PMID:26893264","Hair cells -> Skeletal myocytes",0.000491393575685832
1559,"Hair cells","Neuroepithelial cells","BMP8A","BMPR1B_BMPR2",0.136048608656154,3,"BMP8A_BMPR1B_BMPR2","BMP8A - (BMPR1B+BMPR2)","BMP","Secreted Signaling","KEGG: hsa04350	PMID:26893264","Hair cells -> Neuroepithelial cells",0.000642390584438207
1560,"Hair cells","Melanocytes","BMP8A","BMPR1B_BMPR2",0.143300561305305,3,"BMP8A_BMPR1B_BMPR2","BMP8A - (BMPR1B+BMPR2)","BMP","Secreted Signaling","KEGG: hsa04350	PMID:26893264","Hair cells -> Melanocytes",0.000931849042476268
1561,"Hair cells","Vestibular Supporting Cells","BMP8A","BMPR1B_BMPR2",0.150447590438576,3,"BMP8A_BMPR1B_BMPR2","BMP8A - (BMPR1B+BMPR2)","BMP","Secreted Signaling","KEGG: hsa04350	PMID:26893264","Hair cells -> Vestibular Supporting Cells",0.00129812684655143
1562,"Hair cells","Vestibular Epithelial Cells","BMP8A","BMPR1B_BMPR2",0.148787992760306,3,"BMP8A_BMPR1B_BMPR2","BMP8A - (BMPR1B+BMPR2)","BMP","Secreted Signaling","KEGG: hsa04350	PMID:26893264","Hair cells -> Vestibular Epithelial Cells",0.00120536548805996
1563,"Hair cells","Cochlear Lateral Duct Floor","BMP8A","BMPR1B_BMPR2",0.122857130504241,3,"BMP8A_BMPR1B_BMPR2","BMP8A - (BMPR1B+BMPR2)","BMP","Secreted Signaling","KEGG: hsa04350	PMID:26893264","Hair cells -> Cochlear Lateral Duct Floor",0.00029177263620609
1564,"Hair cells","Hair cells","BMP8A","BMPR1B_BMPR2",0.152302025520197,3,"BMP8A_BMPR1B_BMPR2","BMP8A - (BMPR1B+BMPR2)","BMP","Secreted Signaling","KEGG: hsa04350	PMID:26893264","Hair cells -> Hair cells",0.00140755537242241
1565,"Hair cells","Endothelial cells","BMP8A","BMPR1B_BMPR2",0.148837734695376,3,"BMP8A_BMPR1B_BMPR2","BMP8A - (BMPR1B+BMPR2)","BMP","Secreted Signaling","KEGG: hsa04350	PMID:26893264","Hair cells -> Endothelial cells",0.00120807598132466
1566,"Hair cells","Cycling cells","BMP8A","BMPR1B_BMPR2",0.142264641863722,3,"BMP8A_BMPR1B_BMPR2","BMP8A - (BMPR1B+BMPR2)","BMP","Secreted Signaling","KEGG: hsa04350	PMID:26893264","Hair cells -> Cycling cells",0.000885681225379392
19083,"Neuroepithelial cells","Chondrocytes","CADM1","CADM1",0.177755814780955,3,"CADM1_CADM1","CADM1 - CADM1","CADM","Cell-Cell Contact","PMID: 24503895","Neuroepithelial cells -> Chondrocytes",0.00360405741371626
19084,"Ependymal cells","Chondrocytes","CADM1","CADM1",0.180206927149979,2,"CADM1_CADM1","CADM1 - CADM1","CADM","Cell-Cell Contact","PMID: 24503895","Ependymal cells -> Chondrocytes",0.00389066086056948
19085,"Glial cells","Chondrocytes","CADM1","CADM1",0.21754610895697,3,"CADM1_CADM1","CADM1 - CADM1","CADM","Cell-Cell Contact","PMID: 24503895","Glial cells -> Chondrocytes",0.0100847926763143
19086,"Keratinocytes","Chondrocytes","CADM1","CADM1",0.166855949505258,3,"CADM1_CADM1","CADM1 - CADM1","CADM","Cell-Cell Contact","PMID: 24503895","Keratinocytes -> Chondrocytes",0.00249568123272637
19087,"Vestibular Supporting Cells","Chondrocytes","CADM1","CADM1",0.187800706811053,3,"CADM1_CADM1","CADM1 - CADM1","CADM","Cell-Cell Contact","PMID: 24503895","Vestibular Supporting Cells -> Chondrocytes",0.00486935598973969
19088,"Vestibular Epithelial Cells","Chondrocytes","CADM1","CADM1",0.18167991038054,3,"CADM1_CADM1","CADM1 - CADM1","CADM","Cell-Cell Contact","PMID: 24503895","Vestibular Epithelial Cells -> Chondrocytes",0.00406970039877544
19089,"Endolymphatic duct/sac cells","Chondrocytes","CADM1","CADM1",0.174557848597706,3,"CADM1_CADM1","CADM1 - CADM1","CADM","Cell-Cell Contact","PMID: 24503895","Endolymphatic duct/sac cells -> Chondrocytes",0.00325110649290599
19090,"Hair cells","Chondrocytes","CADM1","CADM1",0.185689415811044,3,"CADM1_CADM1","CADM1 - CADM1","CADM","Cell-Cell Contact","PMID: 24503895","Hair cells -> Chondrocytes",0.00458329750239966
19091,"Endothelial cells","Chondrocytes","CADM1","CADM1",0.160085321457301,2,"CADM1_CADM1","CADM1 - CADM1","CADM","Cell-Cell Contact","PMID: 24503895","Endothelial cells -> Chondrocytes",0.00193689538089833
19092,"Cycling cells","Chondrocytes","CADM1","CADM1",0.1606103002166,3,"CADM1_CADM1","CADM1 - CADM1","CADM","Cell-Cell Contact","PMID: 24503895","Cycling cells -> Chondrocytes",0.00197684975049737
19093,"Neuroepithelial cells","Fibroblasts","CADM1","CADM1",0.161927842106178,3,"CADM1_CADM1","CADM1 - CADM1","CADM","Cell-Cell Contact","PMID: 24503895","Neuroepithelial cells -> Fibroblasts",0.00207957812158588
19094,"Glial cells","Fibroblasts","CADM1","CADM1",0.19440627450118,3,"CADM1_CADM1","CADM1 - CADM1","CADM","Cell-Cell Contact","PMID: 24503895","Glial cells -> Fibroblasts",0.00583508236813391
19095,"Vestibular Supporting Cells","Fibroblasts","CADM1","CADM1",0.170237351835669,3,"CADM1_CADM1","CADM1 - CADM1","CADM","Cell-Cell Contact","PMID: 24503895","Vestibular Supporting Cells -> Fibroblasts",0.0028111783958117
19096,"Endolymphatic duct/sac cells","Fibroblasts","CADM1","CADM1",0.159265976805288,2,"CADM1_CADM1","CADM1 - CADM1","CADM","Cell-Cell Contact","PMID: 24503895","Endolymphatic duct/sac cells -> Fibroblasts",0.00187564078147018
19097,"Pericytes","Pericytes","CADM1","CADM1",0.161250377570636,2,"CADM1_CADM1","CADM1 - CADM1","CADM","Cell-Cell Contact","PMID: 24503895","Pericytes -> Pericytes",0.00202631609402656
19098,"Mesenchymal cells","Pericytes","CADM1","CADM1",0.159836397411074,2,"CADM1_CADM1","CADM1 - CADM1","CADM","Cell-Cell Contact","PMID: 24503895","Mesenchymal cells -> Pericytes",0.00191814392268584
19099,"Neuroepithelial cells","Pericytes","CADM1","CADM1",0.194733558971719,3,"CADM1_CADM1","CADM1 - CADM1","CADM","Cell-Cell Contact","PMID: 24503895","Neuroepithelial cells -> Pericytes",0.00588574642254777
19100,"Ependymal cells","Pericytes","CADM1","CADM1",0.19767201522577,3,"CADM1_CADM1","CADM1 - CADM1","CADM","Cell-Cell Contact","PMID: 24503895","Ependymal cells -> Pericytes",0.00635263852456908
19101,"Glial cells","Pericytes","CADM1","CADM1",0.243287536535156,3,"CADM1_CADM1","CADM1 - CADM1","CADM","Cell-Cell Contact","PMID: 24503895","Glial cells -> Pericytes",0.0164018255538469
19102,"Keratinocytes","Pericytes","CADM1","CADM1",0.181751569416068,3,"CADM1_CADM1","CADM1 - CADM1","CADM","Cell-Cell Contact","PMID: 24503895","Keratinocytes -> Pericytes",0.00407854177036721
19103,"Vestibular Supporting Cells","Pericytes","CADM1","CADM1",0.206819932154056,3,"CADM1_CADM1","CADM1 - CADM1","CADM","Cell-Cell Contact","PMID: 24503895","Vestibular Supporting Cells -> Pericytes",0.00794570367426792
19104,"Vestibular Epithelial Cells","Pericytes","CADM1","CADM1",0.199441228976862,3,"CADM1_CADM1","CADM1 - CADM1","CADM","Cell-Cell Contact","PMID: 24503895","Vestibular Epithelial Cells -> Pericytes",0.00664421709077296
19105,"Endolymphatic duct/sac cells","Pericytes","CADM1","CADM1",0.190910291342108,3,"CADM1_CADM1","CADM1 - CADM1","CADM","Cell-Cell Contact","PMID: 24503895","Endolymphatic duct/sac cells -> Pericytes",0.00531053709371374
19106,"Cochlear Medial Duct Floor","Pericytes","CADM1","CADM1",0.191910159366503,3,"CADM1_CADM1","CADM1 - CADM1","CADM","Cell-Cell Contact","PMID: 24503895","Cochlear Medial Duct Floor -> Pericytes",0.00545746131822961
19107,"Cochlear Lateral Duct Floor","Pericytes","CADM1","CADM1",0.182839952689072,2,"CADM1_CADM1","CADM1 - CADM1","CADM","Cell-Cell Contact","PMID: 24503895","Cochlear Lateral Duct Floor -> Pericytes",0.00421433209741256
19108,"Hair cells","Pericytes","CADM1","CADM1",0.204269841924595,3,"CADM1_CADM1","CADM1 - CADM1","CADM","Cell-Cell Contact","PMID: 24503895","Hair cells -> Pericytes",0.00748027847059584
19109,"Endothelial cells","Pericytes","CADM1","CADM1",0.173757846939566,3,"CADM1_CADM1","CADM1 - CADM1","CADM","Cell-Cell Contact","PMID: 24503895","Endothelial cells -> Pericytes",0.00316647667371372
19110,"Cycling cells","Pericytes","CADM1","CADM1",0.174375730194269,3,"CADM1_CADM1","CADM1 - CADM1","CADM","Cell-Cell Contact","PMID: 24503895","Cycling cells -> Pericytes",0.00323171277663557
19111,"Pericytes","Mesenchymal cells","CADM1","CADM1",0.159836397411074,2,"CADM1_CADM1","CADM1 - CADM1","CADM","Cell-Cell Contact","PMID: 24503895","Pericytes -> Mesenchymal cells",0.00191814392268584
19112,"Mesenchymal cells","Mesenchymal cells","CADM1","CADM1",0.158446854379874,3,"CADM1_CADM1","CADM1 - CADM1","CADM","Cell-Cell Contact","PMID: 24503895","Mesenchymal cells -> Mesenchymal cells",0.00181573587137821
19113,"Neuroepithelial cells","Mesenchymal cells","CADM1","CADM1",0.192682807112302,3,"CADM1_CADM1","CADM1 - CADM1","CADM","Cell-Cell Contact","PMID: 24503895","Neuroepithelial cells -> Mesenchymal cells",0.00557269420740441
19114,"Ependymal cells","Mesenchymal cells","CADM1","CADM1",0.19556019735062,3,"CADM1_CADM1","CADM1 - CADM1","CADM","Cell-Cell Contact","PMID: 24503895","Ependymal cells -> Mesenchymal cells",0.00601490341564887
19115,"Glial cells","Mesenchymal cells","CADM1","CADM1",0.240127473168625,3,"CADM1_CADM1","CADM1 - CADM1","CADM","Cell-Cell Contact","PMID: 24503895","Glial cells -> Mesenchymal cells",0.015538184542912
19116,"Keratinocytes","Mesenchymal cells","CADM1","CADM1",0.179960745425631,3,"CADM1_CADM1","CADM1 - CADM1","CADM","Cell-Cell Contact","PMID: 24503895","Keratinocytes -> Mesenchymal cells",0.00386123815741993
19117,"Vestibular Supporting Cells","Mesenchymal cells","CADM1","CADM1",0.204512836479533,3,"CADM1_CADM1","CADM1 - CADM1","CADM","Cell-Cell Contact","PMID: 24503895","Vestibular Supporting Cells -> Mesenchymal cells",0.00752391529730273
19118,"Vestibular Epithelial Cells","Mesenchymal cells","CADM1","CADM1",0.197292252130948,3,"CADM1_CADM1","CADM1 - CADM1","CADM","Cell-Cell Contact","PMID: 24503895","Vestibular Epithelial Cells -> Mesenchymal cells",0.00629107848684446
19119,"Endolymphatic duct/sac cells","Mesenchymal cells","CADM1","CADM1",0.188937768939981,3,"CADM1_CADM1","CADM1 - CADM1","CADM","Cell-Cell Contact","PMID: 24503895","Endolymphatic duct/sac cells -> Mesenchymal cells",0.00502792448642231
19120,"Cochlear Medial Duct Floor","Mesenchymal cells","CADM1","CADM1",0.1899173125736,3,"CADM1_CADM1","CADM1 - CADM1","CADM","Cell-Cell Contact","PMID: 24503895","Cochlear Medial Duct Floor -> Mesenchymal cells",0.00516707041251379
19121,"Hair cells","Mesenchymal cells","CADM1","CADM1",0.202017962531747,3,"CADM1_CADM1","CADM1 - CADM1","CADM","Cell-Cell Contact","PMID: 24503895","Hair cells -> Mesenchymal cells",0.00708302024704276
19122,"Endothelial cells","Mesenchymal cells","CADM1","CADM1",0.172118930284873,3,"CADM1_CADM1","CADM1 - CADM1","CADM","Cell-Cell Contact","PMID: 24503895","Endothelial cells -> Mesenchymal cells",0.00299762138007734
19123,"Cycling cells","Mesenchymal cells","CADM1","CADM1",0.172725296309538,3,"CADM1_CADM1","CADM1 - CADM1","CADM","Cell-Cell Contact","PMID: 24503895","Cycling cells -> Mesenchymal cells",0.0030593893842858
19124,"Neuroepithelial cells","Skeletal myocytes","CADM1","CADM1",0.164984464064763,3,"CADM1_CADM1","CADM1 - CADM1","CADM","Cell-Cell Contact","PMID: 24503895","Neuroepithelial cells -> Skeletal myocytes",0.0023316554644236
19125,"Glial cells","Skeletal myocytes","CADM1","CADM1",0.198810734091391,3,"CADM1_CADM1","CADM1 - CADM1","CADM","Cell-Cell Contact","PMID: 24503895","Glial cells -> Skeletal myocytes",0.00653940236324481
19126,"Vestibular Supporting Cells","Skeletal myocytes","CADM1","CADM1",0.173616328047514,3,"CADM1_CADM1","CADM1 - CADM1","CADM","Cell-Cell Contact","PMID: 24503895","Vestibular Supporting Cells -> Skeletal myocytes",0.00315165704076027
19127,"Endolymphatic duct/sac cells","Skeletal myocytes","CADM1","CADM1",0.162222666282946,3,"CADM1_CADM1","CADM1 - CADM1","CADM","Cell-Cell Contact","PMID: 24503895","Endolymphatic duct/sac cells -> Skeletal myocytes",0.0021030498305705
19128,"Chondrocytes","Neuroepithelial cells","CADM1","CADM1",0.177755814780955,3,"CADM1_CADM1","CADM1 - CADM1","CADM","Cell-Cell Contact","PMID: 24503895","Chondrocytes -> Neuroepithelial cells",0.00360405741371626
19129,"Fibroblasts","Neuroepithelial cells","CADM1","CADM1",0.161927842106178,3,"CADM1_CADM1","CADM1 - CADM1","CADM","Cell-Cell Contact","PMID: 24503895","Fibroblasts -> Neuroepithelial cells",0.00207957812158588
19130,"Pericytes","Neuroepithelial cells","CADM1","CADM1",0.194733558971719,3,"CADM1_CADM1","CADM1 - CADM1","CADM","Cell-Cell Contact","PMID: 24503895","Pericytes -> Neuroepithelial cells",0.00588574642254777
19131,"Mesenchymal cells","Neuroepithelial cells","CADM1","CADM1",0.192682807112302,3,"CADM1_CADM1","CADM1 - CADM1","CADM","Cell-Cell Contact","PMID: 24503895","Mesenchymal cells -> Neuroepithelial cells",0.00557269420740441
19132,"Skeletal myocytes","Neuroepithelial cells","CADM1","CADM1",0.164984464064763,3,"CADM1_CADM1","CADM1 - CADM1","CADM","Cell-Cell Contact","PMID: 24503895","Skeletal myocytes -> Neuroepithelial cells",0.0023316554644236
19133,"Neuroepithelial cells","Neuroepithelial cells","CADM1","CADM1",0.245323739161354,3,"CADM1_CADM1","CADM1 - CADM1","CADM","Cell-Cell Contact","PMID: 24503895","Neuroepithelial cells -> Neuroepithelial cells",0.0169710493682368
19134,"Ependymal cells","Neuroepithelial cells","CADM1","CADM1",0.249950393782905,3,"CADM1_CADM1","CADM1 - CADM1","CADM","Cell-Cell Contact","PMID: 24503895","Ependymal cells -> Neuroepithelial cells",0.0183011046605064
19135,"Glial cells","Neuroepithelial cells","CADM1","CADM1",0.325614657324275,3,"CADM1_CADM1","CADM1 - CADM1","CADM","Cell-Cell Contact","PMID: 24503895","Glial cells -> Neuroepithelial cells",0.0463694324213239
19136,"Keratinocytes","Neuroepithelial cells","CADM1","CADM1",0.22524497606803,3,"CADM1_CADM1","CADM1 - CADM1","CADM","Cell-Cell Contact","PMID: 24503895","Keratinocytes -> Neuroepithelial cells",0.0118005318802754
19137,"Melanocytes","Neuroepithelial cells","CADM1","CADM1",0.178709117227947,2,"CADM1_CADM1","CADM1 - CADM1","CADM","Cell-Cell Contact","PMID: 24503895","Melanocytes -> Neuroepithelial cells",0.00371385294904173
19138,"Vestibular Supporting Cells","Neuroepithelial cells","CADM1","CADM1",0.264547206366378,3,"CADM1_CADM1","CADM1 - CADM1","CADM","Cell-Cell Contact","PMID: 24503895","Vestibular Supporting Cells -> Neuroepithelial cells",0.0228216941623704
19139,"Vestibular Epithelial Cells","Neuroepithelial cells","CADM1","CADM1",0.252750621338199,3,"CADM1_CADM1","CADM1 - CADM1","CADM","Cell-Cell Contact","PMID: 24503895","Vestibular Epithelial Cells -> Neuroepithelial cells",0.0191305449800639
19140,"Endolymphatic duct/sac cells","Neuroepithelial cells","CADM1","CADM1",0.239349166239704,3,"CADM1_CADM1","CADM1 - CADM1","CADM","Cell-Cell Contact","PMID: 24503895","Endolymphatic duct/sac cells -> Neuroepithelial cells",0.015329187495344
19141,"Cochlear Medial Duct Floor","Neuroepithelial cells","CADM1","CADM1",0.240906707295911,3,"CADM1_CADM1","CADM1 - CADM1","CADM","Cell-Cell Contact","PMID: 24503895","Cochlear Medial Duct Floor -> Neuroepithelial cells",0.0157489045725728
19142,"Cochlear Lateral Duct Floor","Neuroepithelial cells","CADM1","CADM1",0.226905697863498,3,"CADM1_CADM1","CADM1 - CADM1","CADM","Cell-Cell Contact","PMID: 24503895","Cochlear Lateral Duct Floor -> Neuroepithelial cells",0.0121902700404792
19143,"POM","Neuroepithelial cells","CADM1","CADM1",0.174587557346451,3,"CADM1_CADM1","CADM1 - CADM1","CADM","Cell-Cell Contact","PMID: 24503895","POM -> Neuroepithelial cells",0.00325427733479587
19144,"Hair cells","Neuroepithelial cells","CADM1","CADM1",0.260448795155601,3,"CADM1_CADM1","CADM1 - CADM1","CADM","Cell-Cell Contact","PMID: 24503895","Hair cells -> Neuroepithelial cells",0.0215037851771112
19145,"Endothelial cells","Neuroepithelial cells","CADM1","CADM1",0.213174378246258,3,"CADM1_CADM1","CADM1 - CADM1","CADM","Cell-Cell Contact","PMID: 24503895","Endothelial cells -> Neuroepithelial cells",0.00917754747325021
19146,"Cycling cells","Neuroepithelial cells","CADM1","CADM1",0.214099444473273,3,"CADM1_CADM1","CADM1 - CADM1","CADM","Cell-Cell Contact","PMID: 24503895","Cycling cells -> Neuroepithelial cells",0.00936546081225548
19147,"Chondrocytes","Ependymal cells","CADM1","CADM1",0.180206927149979,2,"CADM1_CADM1","CADM1 - CADM1","CADM","Cell-Cell Contact","PMID: 24503895","Chondrocytes -> Ependymal cells",0.00389066086056948
19148,"Pericytes","Ependymal cells","CADM1","CADM1",0.19767201522577,3,"CADM1_CADM1","CADM1 - CADM1","CADM","Cell-Cell Contact","PMID: 24503895","Pericytes -> Ependymal cells",0.00635263852456908
19149,"Mesenchymal cells","Ependymal cells","CADM1","CADM1",0.19556019735062,3,"CADM1_CADM1","CADM1 - CADM1","CADM","Cell-Cell Contact","PMID: 24503895","Mesenchymal cells -> Ependymal cells",0.00601490341564887
19150,"Neuroepithelial cells","Ependymal cells","CADM1","CADM1",0.249950393782905,3,"CADM1_CADM1","CADM1 - CADM1","CADM","Cell-Cell Contact","PMID: 24503895","Neuroepithelial cells -> Ependymal cells",0.0183011046605064
19151,"Ependymal cells","Ependymal cells","CADM1","CADM1",0.254748033195912,3,"CADM1_CADM1","CADM1 - CADM1","CADM","Cell-Cell Contact","PMID: 24503895","Ependymal cells -> Ependymal cells",0.0197333065685589
19152,"Glial cells","Ependymal cells","CADM1","CADM1",0.333555330253661,3,"CADM1_CADM1","CADM1 - CADM1","CADM","Cell-Cell Contact","PMID: 24503895","Glial cells -> Ependymal cells",0.0498865746525657
19153,"Keratinocytes","Ependymal cells","CADM1","CADM1",0.229160916282973,3,"CADM1_CADM1","CADM1 - CADM1","CADM","Cell-Cell Contact","PMID: 24503895","Keratinocytes -> Ependymal cells",0.01273061111984
19154,"Melanocytes","Ependymal cells","CADM1","CADM1",0.181186486228748,2,"CADM1_CADM1","CADM1 - CADM1","CADM","Cell-Cell Contact","PMID: 24503895","Melanocytes -> Ependymal cells",0.00400915247362702
19155,"Vestibular Supporting Cells","Ependymal cells","CADM1","CADM1",0.269901342624456,3,"CADM1_CADM1","CADM1 - CADM1","CADM","Cell-Cell Contact","PMID: 24503895","Vestibular Supporting Cells -> Ependymal cells",0.024598802326255
19156,"Vestibular Epithelial Cells","Ependymal cells","CADM1","CADM1",0.257653025912333,3,"CADM1_CADM1","CADM1 - CADM1","CADM","Cell-Cell Contact","PMID: 24503895","Vestibular Epithelial Cells -> Ependymal cells",0.0206262931459597
19157,"Endolymphatic duct/sac cells","Ependymal cells","CADM1","CADM1",0.243758967584216,3,"CADM1_CADM1","CADM1 - CADM1","CADM","Cell-Cell Contact","PMID: 24503895","Endolymphatic duct/sac cells -> Ependymal cells",0.0165327308614009
19158,"Cochlear Medial Duct Floor","Ependymal cells","CADM1","CADM1",0.245372608830734,3,"CADM1_CADM1","CADM1 - CADM1","CADM","Cell-Cell Contact","PMID: 24503895","Cochlear Medial Duct Floor -> Ependymal cells",0.0169848328439044
19159,"Cochlear Lateral Duct Floor","Ependymal cells","CADM1","CADM1",0.23087844756873,3,"CADM1_CADM1","CADM1 - CADM1","CADM","Cell-Cell Contact","PMID: 24503895","Cochlear Lateral Duct Floor -> Ependymal cells",0.0131506583799602
19160,"POM","Ependymal cells","CADM1","CADM1",0.176952365975913,2,"CADM1_CADM1","CADM1 - CADM1","CADM","Cell-Cell Contact","PMID: 24503895","POM -> Ependymal cells",0.00351316348898097
19161,"Hair cells","Ependymal cells","CADM1","CADM1",0.265644106597401,3,"CADM1_CADM1","CADM1 - CADM1","CADM","Cell-Cell Contact","PMID: 24503895","Hair cells -> Ependymal cells",0.0231807032279734
19162,"Endothelial cells","Ependymal cells","CADM1","CADM1",0.216688422147488,3,"CADM1_CADM1","CADM1 - CADM1","CADM","Cell-Cell Contact","PMID: 24503895","Endothelial cells -> Ependymal cells",0.00990296341730337
19163,"Cycling cells","Ependymal cells","CADM1","CADM1",0.217643596292049,3,"CADM1_CADM1","CADM1 - CADM1","CADM","Cell-Cell Contact","PMID: 24503895","Cycling cells -> Ependymal cells",0.0101055783993938
19164,"Chondrocytes","Glial cells","CADM1","CADM1",0.21754610895697,3,"CADM1_CADM1","CADM1 - CADM1","CADM","Cell-Cell Contact","PMID: 24503895","Chondrocytes -> Glial cells",0.0100847926763143
19165,"Fibroblasts","Glial cells","CADM1","CADM1",0.19440627450118,3,"CADM1_CADM1","CADM1 - CADM1","CADM","Cell-Cell Contact","PMID: 24503895","Fibroblasts -> Glial cells",0.00583508236813391
19166,"Pericytes","Glial cells","CADM1","CADM1",0.243287536535156,3,"CADM1_CADM1","CADM1 - CADM1","CADM","Cell-Cell Contact","PMID: 24503895","Pericytes -> Glial cells",0.0164018255538469
19167,"Mesenchymal cells","Glial cells","CADM1","CADM1",0.240127473168625,3,"CADM1_CADM1","CADM1 - CADM1","CADM","Cell-Cell Contact","PMID: 24503895","Mesenchymal cells -> Glial cells",0.015538184542912
19168,"Skeletal myocytes","Glial cells","CADM1","CADM1",0.198810734091391,3,"CADM1_CADM1","CADM1 - CADM1","CADM","Cell-Cell Contact","PMID: 24503895","Skeletal myocytes -> Glial cells",0.00653940236324481
19169,"Neuroepithelial cells","Glial cells","CADM1","CADM1",0.325614657324275,3,"CADM1_CADM1","CADM1 - CADM1","CADM","Cell-Cell Contact","PMID: 24503895","Neuroepithelial cells -> Glial cells",0.0463694324213239
19170,"Ependymal cells","Glial cells","CADM1","CADM1",0.333555330253661,3,"CADM1_CADM1","CADM1 - CADM1","CADM","Cell-Cell Contact","PMID: 24503895","Ependymal cells -> Glial cells",0.0498865746525657
19171,"Glial cells","Glial cells","CADM1","CADM1",0.472480148979637,3,"CADM1_CADM1","CADM1 - CADM1","CADM","Cell-Cell Contact","PMID: 24503895","Glial cells -> Glial cells",0.120453555005129
19172,"Keratinocytes","Glial cells","CADM1","CADM1",0.291943013055669,3,"CADM1_CADM1","CADM1 - CADM1","CADM","Cell-Cell Contact","PMID: 24503895","Keratinocytes -> Glial cells",0.0325386708881001
19173,"Melanocytes","Glial cells","CADM1","CADM1",0.218966185626282,3,"CADM1_CADM1","CADM1 - CADM1","CADM","Cell-Cell Contact","PMID: 24503895","Melanocytes -> Glial cells",0.0103899613530986
19174,"Vestibular Supporting Cells","Glial cells","CADM1","CADM1",0.359044611969621,3,"CADM1_CADM1","CADM1 - CADM1","CADM","Cell-Cell Contact","PMID: 24503895","Vestibular Supporting Cells -> Glial cells",0.0617186444388062
19175,"Vestibular Epithelial Cells","Glial cells","CADM1","CADM1",0.338393941946393,3,"CADM1_CADM1","CADM1 - CADM1","CADM","Cell-Cell Contact","PMID: 24503895","Vestibular Epithelial Cells -> Glial cells",0.0520715968294232
19176,"Endolymphatic duct/sac cells","Glial cells","CADM1","CADM1",0.315460636833957,3,"CADM1_CADM1","CADM1 - CADM1","CADM","Cell-Cell Contact","PMID: 24503895","Endolymphatic duct/sac cells -> Glial cells",0.0420049585543195
19177,"Cochlear Medial Duct Floor","Glial cells","CADM1","CADM1",0.318096817020885,3,"CADM1_CADM1","CADM1 - CADM1","CADM","Cell-Cell Contact","PMID: 24503895","Cochlear Medial Duct Floor -> Glial cells",0.043123078095805
19178,"Cochlear Lateral Duct Floor","Glial cells","CADM1","CADM1",0.2946788027253,3,"CADM1_CADM1","CADM1 - CADM1","CADM","Cell-Cell Contact","PMID: 24503895","Cochlear Lateral Duct Floor -> Glial cells",0.0335900497727362
19179,"POM","Glial cells","CADM1","CADM1",0.212848141261984,3,"CADM1_CADM1","CADM1 - CADM1","CADM","Cell-Cell Contact","PMID: 24503895","POM -> Glial cells",0.00911179764610416
19180,"Hair cells","Glial cells","CADM1","CADM1",0.351821495169136,3,"CADM1_CADM1","CADM1 - CADM1","CADM","Cell-Cell Contact","PMID: 24503895","Hair cells -> Glial cells",0.0582884981549107
19181,"Endothelial cells","Glial cells","CADM1","CADM1",0.272328554992108,3,"CADM1_CADM1","CADM1 - CADM1","CADM","Cell-Cell Contact","PMID: 24503895","Endothelial cells -> Glial cells",0.0254246766862534
19182,"Cycling cells","Glial cells","CADM1","CADM1",0.273814899420321,3,"CADM1_CADM1","CADM1 - CADM1","CADM","Cell-Cell Contact","PMID: 24503895","Cycling cells -> Glial cells",0.0259365472928914
19183,"Chondrocytes","Keratinocytes","CADM1","CADM1",0.166855949505258,3,"CADM1_CADM1","CADM1 - CADM1","CADM","Cell-Cell Contact","PMID: 24503895","Chondrocytes -> Keratinocytes",0.00249568123272637
19184,"Pericytes","Keratinocytes","CADM1","CADM1",0.181751569416068,3,"CADM1_CADM1","CADM1 - CADM1","CADM","Cell-Cell Contact","PMID: 24503895","Pericytes -> Keratinocytes",0.00407854177036721
19185,"Mesenchymal cells","Keratinocytes","CADM1","CADM1",0.179960745425631,3,"CADM1_CADM1","CADM1 - CADM1","CADM","Cell-Cell Contact","PMID: 24503895","Mesenchymal cells -> Keratinocytes",0.00386123815741993
19186,"Neuroepithelial cells","Keratinocytes","CADM1","CADM1",0.22524497606803,3,"CADM1_CADM1","CADM1 - CADM1","CADM","Cell-Cell Contact","PMID: 24503895","Neuroepithelial cells -> Keratinocytes",0.0118005318802754
19187,"Ependymal cells","Keratinocytes","CADM1","CADM1",0.229160916282973,3,"CADM1_CADM1","CADM1 - CADM1","CADM","Cell-Cell Contact","PMID: 24503895","Ependymal cells -> Keratinocytes",0.01273061111984
19188,"Glial cells","Keratinocytes","CADM1","CADM1",0.291943013055669,3,"CADM1_CADM1","CADM1 - CADM1","CADM","Cell-Cell Contact","PMID: 24503895","Glial cells -> Keratinocytes",0.0325386708881001
19189,"Keratinocytes","Keratinocytes","CADM1","CADM1",0.208134903511293,3,"CADM1_CADM1","CADM1 - CADM1","CADM","Cell-Cell Contact","PMID: 24503895","Keratinocytes -> Keratinocytes",0.00819217227089372
19190,"Vestibular Supporting Cells","Keratinocytes","CADM1","CADM1",0.24145298162416,3,"CADM1_CADM1","CADM1 - CADM1","CADM","Cell-Cell Contact","PMID: 24503895","Vestibular Supporting Cells -> Keratinocytes",0.0158975051806276
19191,"Vestibular Epithelial Cells","Keratinocytes","CADM1","CADM1",0.231526296440421,3,"CADM1_CADM1","CADM1 - CADM1","CADM","Cell-Cell Contact","PMID: 24503895","Vestibular Epithelial Cells -> Keratinocytes",0.0133110094603909
19192,"Endolymphatic duct/sac cells","Keratinocytes","CADM1","CADM1",0.220173647110673,3,"CADM1_CADM1","CADM1 - CADM1","CADM","Cell-Cell Contact","PMID: 24503895","Endolymphatic duct/sac cells -> Keratinocytes",0.0106534699304201
19193,"Cochlear Medial Duct Floor","Keratinocytes","CADM1","CADM1",0.221497311745567,3,"CADM1_CADM1","CADM1 - CADM1","CADM","Cell-Cell Contact","PMID: 24503895","Cochlear Medial Duct Floor -> Keratinocytes",0.0109465878886562
19194,"Cochlear Lateral Duct Floor","Keratinocytes","CADM1","CADM1",0.209557406752812,3,"CADM1_CADM1","CADM1 - CADM1","CADM","Cell-Cell Contact","PMID: 24503895","Cochlear Lateral Duct Floor -> Keratinocytes",0.00846375723244444
19195,"POM","Keratinocytes","CADM1","CADM1",0.164058369985198,3,"CADM1_CADM1","CADM1 - CADM1","CADM","Cell-Cell Contact","PMID: 24503895","POM -> Keratinocytes",0.00225322774569873
19196,"Hair cells","Keratinocytes","CADM1","CADM1",0.238011094941573,3,"CADM1_CADM1","CADM1 - CADM1","CADM","Cell-Cell Contact","PMID: 24503895","Hair cells -> Keratinocytes",0.0149733277604943
19197,"Endothelial cells","Keratinocytes","CADM1","CADM1",0.197754611841783,3,"CADM1_CADM1","CADM1 - CADM1","CADM","Cell-Cell Contact","PMID: 24503895","Endothelial cells -> Keratinocytes",0.00636607556090687
19198,"Cycling cells","Keratinocytes","CADM1","CADM1",0.198552731322857,3,"CADM1_CADM1","CADM1 - CADM1","CADM","Cell-Cell Contact","PMID: 24503895","Cycling cells -> Keratinocytes",0.00649680053459437
19199,"Neuroepithelial cells","Melanocytes","CADM1","CADM1",0.178709117227947,2,"CADM1_CADM1","CADM1 - CADM1","CADM","Cell-Cell Contact","PMID: 24503895","Neuroepithelial cells -> Melanocytes",0.00371385294904173
19200,"Ependymal cells","Melanocytes","CADM1","CADM1",0.181186486228748,2,"CADM1_CADM1","CADM1 - CADM1","CADM","Cell-Cell Contact","PMID: 24503895","Ependymal cells -> Melanocytes",0.00400915247362702
19201,"Glial cells","Melanocytes","CADM1","CADM1",0.218966185626282,3,"CADM1_CADM1","CADM1 - CADM1","CADM","Cell-Cell Contact","PMID: 24503895","Glial cells -> Melanocytes",0.0103899613530986
19202,"Vestibular Supporting Cells","Melanocytes","CADM1","CADM1",0.188863737433637,3,"CADM1_CADM1","CADM1 - CADM1","CADM","Cell-Cell Contact","PMID: 24503895","Vestibular Supporting Cells -> Melanocytes",0.00501750401086884
19203,"Vestibular Epithelial Cells","Melanocytes","CADM1","CADM1",0.182675410000447,3,"CADM1_CADM1","CADM1 - CADM1","CADM","Cell-Cell Contact","PMID: 24503895","Vestibular Epithelial Cells -> Melanocytes",0.00419362177571907
19204,"Endolymphatic duct/sac cells","Melanocytes","CADM1","CADM1",0.17547740188574,2,"CADM1_CADM1","CADM1 - CADM1","CADM","Cell-Cell Contact","PMID: 24503895","Endolymphatic duct/sac cells -> Melanocytes",0.00335018573450885
19205,"Hair cells","Melanocytes","CADM1","CADM1",0.18672891802129,3,"CADM1_CADM1","CADM1 - CADM1","CADM","Cell-Cell Contact","PMID: 24503895","Hair cells -> Melanocytes",0.00472278362394316
19206,"Chondrocytes","Vestibular Supporting Cells","CADM1","CADM1",0.187800706811053,3,"CADM1_CADM1","CADM1 - CADM1","CADM","Cell-Cell Contact","PMID: 24503895","Chondrocytes -> Vestibular Supporting Cells",0.00486935598973969
19207,"Fibroblasts","Vestibular Supporting Cells","CADM1","CADM1",0.170237351835669,3,"CADM1_CADM1","CADM1 - CADM1","CADM","Cell-Cell Contact","PMID: 24503895","Fibroblasts -> Vestibular Supporting Cells",0.0028111783958117
19208,"Pericytes","Vestibular Supporting Cells","CADM1","CADM1",0.206819932154056,3,"CADM1_CADM1","CADM1 - CADM1","CADM","Cell-Cell Contact","PMID: 24503895","Pericytes -> Vestibular Supporting Cells",0.00794570367426792
19209,"Mesenchymal cells","Vestibular Supporting Cells","CADM1","CADM1",0.204512836479533,3,"CADM1_CADM1","CADM1 - CADM1","CADM","Cell-Cell Contact","PMID: 24503895","Mesenchymal cells -> Vestibular Supporting Cells",0.00752391529730273
19210,"Skeletal myocytes","Vestibular Supporting Cells","CADM1","CADM1",0.173616328047514,3,"CADM1_CADM1","CADM1 - CADM1","CADM","Cell-Cell Contact","PMID: 24503895","Skeletal myocytes -> Vestibular Supporting Cells",0.00315165704076027
19211,"Neuroepithelial cells","Vestibular Supporting Cells","CADM1","CADM1",0.264547206366378,3,"CADM1_CADM1","CADM1 - CADM1","CADM","Cell-Cell Contact","PMID: 24503895","Neuroepithelial cells -> Vestibular Supporting Cells",0.0228216941623704
19212,"Ependymal cells","Vestibular Supporting Cells","CADM1","CADM1",0.269901342624456,3,"CADM1_CADM1","CADM1 - CADM1","CADM","Cell-Cell Contact","PMID: 24503895","Ependymal cells -> Vestibular Supporting Cells",0.024598802326255
19213,"Glial cells","Vestibular Supporting Cells","CADM1","CADM1",0.359044611969621,3,"CADM1_CADM1","CADM1 - CADM1","CADM","Cell-Cell Contact","PMID: 24503895","Glial cells -> Vestibular Supporting Cells",0.0617186444388062
19214,"Keratinocytes","Vestibular Supporting Cells","CADM1","CADM1",0.24145298162416,3,"CADM1_CADM1","CADM1 - CADM1","CADM","Cell-Cell Contact","PMID: 24503895","Keratinocytes -> Vestibular Supporting Cells",0.0158975051806276
19215,"Melanocytes","Vestibular Supporting Cells","CADM1","CADM1",0.188863737433637,3,"CADM1_CADM1","CADM1 - CADM1","CADM","Cell-Cell Contact","PMID: 24503895","Melanocytes -> Vestibular Supporting Cells",0.00501750401086884
19216,"Vestibular Supporting Cells","Vestibular Supporting Cells","CADM1","CADM1",0.286870725954011,3,"CADM1_CADM1","CADM1 - CADM1","CADM","Cell-Cell Contact","PMID: 24503895","Vestibular Supporting Cells -> Vestibular Supporting Cells",0.0306264668239888
19217,"Vestibular Epithelial Cells","Vestibular Supporting Cells","CADM1","CADM1",0.273147668643588,3,"CADM1_CADM1","CADM1 - CADM1","CADM","Cell-Cell Contact","PMID: 24503895","Vestibular Epithelial Cells -> Vestibular Supporting Cells",0.0257061921610145
19218,"Endolymphatic duct/sac cells","Vestibular Supporting Cells","CADM1","CADM1",0.257651080025015,3,"CADM1_CADM1","CADM1 - CADM1","CADM","Cell-Cell Contact","PMID: 24503895","Endolymphatic duct/sac cells -> Vestibular Supporting Cells",0.0206256885499259
19219,"Cochlear Medial Duct Floor","Vestibular Supporting Cells","CADM1","CADM1",0.259446908979879,3,"CADM1_CADM1","CADM1 - CADM1","CADM","Cell-Cell Contact","PMID: 24503895","Cochlear Medial Duct Floor -> Vestibular Supporting Cells",0.0211873047749019
19220,"Cochlear Lateral Duct Floor","Vestibular Supporting Cells","CADM1","CADM1",0.243354208526646,3,"CADM1_CADM1","CADM1 - CADM1","CADM","Cell-Cell Contact","PMID: 24503895","Cochlear Lateral Duct Floor -> Vestibular Supporting Cells",0.0164203063829445
19221,"POM","Vestibular Supporting Cells","CADM1","CADM1",0.184272002215521,3,"CADM1_CADM1","CADM1 - CADM1","CADM","Cell-Cell Contact","PMID: 24503895","POM -> Vestibular Supporting Cells",0.00439731841123824
19222,"Hair cells","Vestibular Supporting Cells","CADM1","CADM1",0.282094451384637,3,"CADM1_CADM1","CADM1 - CADM1","CADM","Cell-Cell Contact","PMID: 24503895","Hair cells -> Vestibular Supporting Cells",0.0288711636586453
19223,"Endothelial cells","Vestibular Supporting Cells","CADM1","CADM1",0.227683814371375,3,"CADM1_CADM1","CADM1 - CADM1","CADM","Cell-Cell Contact","PMID: 24503895","Endothelial cells -> Vestibular Supporting Cells",0.0123752629379156
19224,"Cycling cells","Vestibular Supporting Cells","CADM1","CADM1",0.228735947464075,3,"CADM1_CADM1","CADM1 - CADM1","CADM","Cell-Cell Contact","PMID: 24503895","Cycling cells -> Vestibular Supporting Cells",0.0126278161098011
19225,"Chondrocytes","Vestibular Epithelial Cells","CADM1","CADM1",0.18167991038054,3,"CADM1_CADM1","CADM1 - CADM1","CADM","Cell-Cell Contact","PMID: 24503895","Chondrocytes -> Vestibular Epithelial Cells",0.00406970039877544
19226,"Pericytes","Vestibular Epithelial Cells","CADM1","CADM1",0.199441228976862,3,"CADM1_CADM1","CADM1 - CADM1","CADM","Cell-Cell Contact","PMID: 24503895","Pericytes -> Vestibular Epithelial Cells",0.00664421709077296
19227,"Mesenchymal cells","Vestibular Epithelial Cells","CADM1","CADM1",0.197292252130948,3,"CADM1_CADM1","CADM1 - CADM1","CADM","Cell-Cell Contact","PMID: 24503895","Mesenchymal cells -> Vestibular Epithelial Cells",0.00629107848684446
19228,"Neuroepithelial cells","Vestibular Epithelial Cells","CADM1","CADM1",0.252750621338199,3,"CADM1_CADM1","CADM1 - CADM1","CADM","Cell-Cell Contact","PMID: 24503895","Neuroepithelial cells -> Vestibular Epithelial Cells",0.0191305449800639
19229,"Ependymal cells","Vestibular Epithelial Cells","CADM1","CADM1",0.257653025912333,3,"CADM1_CADM1","CADM1 - CADM1","CADM","Cell-Cell Contact","PMID: 24503895","Ependymal cells -> Vestibular Epithelial Cells",0.0206262931459597
19230,"Glial cells","Vestibular Epithelial Cells","CADM1","CADM1",0.338393941946393,3,"CADM1_CADM1","CADM1 - CADM1","CADM","Cell-Cell Contact","PMID: 24503895","Glial cells -> Vestibular Epithelial Cells",0.0520715968294232
19231,"Keratinocytes","Vestibular Epithelial Cells","CADM1","CADM1",0.231526296440421,3,"CADM1_CADM1","CADM1 - CADM1","CADM","Cell-Cell Contact","PMID: 24503895","Keratinocytes -> Vestibular Epithelial Cells",0.0133110094603909
19232,"Melanocytes","Vestibular Epithelial Cells","CADM1","CADM1",0.182675410000447,3,"CADM1_CADM1","CADM1 - CADM1","CADM","Cell-Cell Contact","PMID: 24503895","Melanocytes -> Vestibular Epithelial Cells",0.00419362177571907
19233,"Vestibular Supporting Cells","Vestibular Epithelial Cells","CADM1","CADM1",0.273147668643588,3,"CADM1_CADM1","CADM1 - CADM1","CADM","Cell-Cell Contact","PMID: 24503895","Vestibular Supporting Cells -> Vestibular Epithelial Cells",0.0257061921610145
19234,"Vestibular Epithelial Cells","Vestibular Epithelial Cells","CADM1","CADM1",0.260622236383109,3,"CADM1_CADM1","CADM1 - CADM1","CADM","Cell-Cell Contact","PMID: 24503895","Vestibular Epithelial Cells -> Vestibular Epithelial Cells",0.0215588010991759
19235,"Endolymphatic duct/sac cells","Vestibular Epithelial Cells","CADM1","CADM1",0.246426405485491,3,"CADM1_CADM1","CADM1 - CADM1","CADM","Cell-Cell Contact","PMID: 24503895","Endolymphatic duct/sac cells -> Vestibular Epithelial Cells",0.0172834361920256
19236,"Cochlear Medial Duct Floor","Vestibular Epithelial Cells","CADM1","CADM1",0.248074390784217,3,"CADM1_CADM1","CADM1 - CADM1","CADM","Cell-Cell Contact","PMID: 24503895","Cochlear Medial Duct Floor -> Vestibular Epithelial Cells",0.0177556962394963
19237,"Cochlear Lateral Duct Floor","Vestibular Epithelial Cells","CADM1","CADM1",0.233278547218115,3,"CADM1_CADM1","CADM1 - CADM1","CADM","Cell-Cell Contact","PMID: 24503895","Cochlear Lateral Duct Floor -> Vestibular Epithelial Cells",0.0137499402872211
19238,"POM","Vestibular Epithelial Cells","CADM1","CADM1",0.178372970342877,3,"CADM1_CADM1","CADM1 - CADM1","CADM","Cell-Cell Contact","PMID: 24503895","POM -> Vestibular Epithelial Cells",0.0036748955279265
19239,"Hair cells","Vestibular Epithelial Cells","CADM1","CADM1",0.268792962031177,3,"CADM1_CADM1","CADM1 - CADM1","CADM","Cell-Cell Contact","PMID: 24503895","Hair cells -> Vestibular Epithelial Cells",0.024225838604589
19240,"Endothelial cells","Vestibular Epithelial Cells","CADM1","CADM1",0.218808393506557,3,"CADM1_CADM1","CADM1 - CADM1","CADM","Cell-Cell Contact","PMID: 24503895","Endothelial cells -> Vestibular Epithelial Cells",0.01035579935566
19241,"Cycling cells","Vestibular Epithelial Cells","CADM1","CADM1",0.219781938961799,3,"CADM1_CADM1","CADM1 - CADM1","CADM","Cell-Cell Contact","PMID: 24503895","Cycling cells -> Vestibular Epithelial Cells",0.0105675804887435
19242,"Chondrocytes","Endolymphatic duct/sac cells","CADM1","CADM1",0.174557848597706,3,"CADM1_CADM1","CADM1 - CADM1","CADM","Cell-Cell Contact","PMID: 24503895","Chondrocytes -> Endolymphatic duct/sac cells",0.00325110649290599
19243,"Fibroblasts","Endolymphatic duct/sac cells","CADM1","CADM1",0.159265976805288,2,"CADM1_CADM1","CADM1 - CADM1","CADM","Cell-Cell Contact","PMID: 24503895","Fibroblasts -> Endolymphatic duct/sac cells",0.00187564078147018
19244,"Pericytes","Endolymphatic duct/sac cells","CADM1","CADM1",0.190910291342108,3,"CADM1_CADM1","CADM1 - CADM1","CADM","Cell-Cell Contact","PMID: 24503895","Pericytes -> Endolymphatic duct/sac cells",0.00531053709371374
19245,"Mesenchymal cells","Endolymphatic duct/sac cells","CADM1","CADM1",0.188937768939981,3,"CADM1_CADM1","CADM1 - CADM1","CADM","Cell-Cell Contact","PMID: 24503895","Mesenchymal cells -> Endolymphatic duct/sac cells",0.00502792448642231
19246,"Skeletal myocytes","Endolymphatic duct/sac cells","CADM1","CADM1",0.162222666282946,3,"CADM1_CADM1","CADM1 - CADM1","CADM","Cell-Cell Contact","PMID: 24503895","Skeletal myocytes -> Endolymphatic duct/sac cells",0.0021030498305705
19247,"Neuroepithelial cells","Endolymphatic duct/sac cells","CADM1","CADM1",0.239349166239704,3,"CADM1_CADM1","CADM1 - CADM1","CADM","Cell-Cell Contact","PMID: 24503895","Neuroepithelial cells -> Endolymphatic duct/sac cells",0.015329187495344
19248,"Ependymal cells","Endolymphatic duct/sac cells","CADM1","CADM1",0.243758967584216,3,"CADM1_CADM1","CADM1 - CADM1","CADM","Cell-Cell Contact","PMID: 24503895","Ependymal cells -> Endolymphatic duct/sac cells",0.0165327308614009
19249,"Glial cells","Endolymphatic duct/sac cells","CADM1","CADM1",0.315460636833957,3,"CADM1_CADM1","CADM1 - CADM1","CADM","Cell-Cell Contact","PMID: 24503895","Glial cells -> Endolymphatic duct/sac cells",0.0420049585543195
19250,"Keratinocytes","Endolymphatic duct/sac cells","CADM1","CADM1",0.220173647110673,3,"CADM1_CADM1","CADM1 - CADM1","CADM","Cell-Cell Contact","PMID: 24503895","Keratinocytes -> Endolymphatic duct/sac cells",0.0106534699304201
19251,"Melanocytes","Endolymphatic duct/sac cells","CADM1","CADM1",0.17547740188574,2,"CADM1_CADM1","CADM1 - CADM1","CADM","Cell-Cell Contact","PMID: 24503895","Melanocytes -> Endolymphatic duct/sac cells",0.00335018573450885
19252,"Vestibular Supporting Cells","Endolymphatic duct/sac cells","CADM1","CADM1",0.257651080025015,3,"CADM1_CADM1","CADM1 - CADM1","CADM","Cell-Cell Contact","PMID: 24503895","Vestibular Supporting Cells -> Endolymphatic duct/sac cells",0.0206256885499259
19253,"Vestibular Epithelial Cells","Endolymphatic duct/sac cells","CADM1","CADM1",0.246426405485491,3,"CADM1_CADM1","CADM1 - CADM1","CADM","Cell-Cell Contact","PMID: 24503895","Vestibular Epithelial Cells -> Endolymphatic duct/sac cells",0.0172834361920256
19254,"Endolymphatic duct/sac cells","Endolymphatic duct/sac cells","CADM1","CADM1",0.233649861293754,3,"CADM1_CADM1","CADM1 - CADM1","CADM","Cell-Cell Contact","PMID: 24503895","Endolymphatic duct/sac cells -> Endolymphatic duct/sac cells",0.0138439303699962
19255,"Cochlear Medial Duct Floor","Endolymphatic duct/sac cells","CADM1","CADM1",0.235136163640588,3,"CADM1_CADM1","CADM1 - CADM1","CADM","Cell-Cell Contact","PMID: 24503895","Cochlear Medial Duct Floor -> Endolymphatic duct/sac cells",0.0142235681576743
19256,"Cochlear Lateral Duct Floor","Endolymphatic duct/sac cells","CADM1","CADM1",0.221762051345244,3,"CADM1_CADM1","CADM1 - CADM1","CADM","Cell-Cell Contact","PMID: 24503895","Cochlear Lateral Duct Floor -> Endolymphatic duct/sac cells",0.0110057458046875
19257,"POM","Endolymphatic duct/sac cells","CADM1","CADM1",0.171500573391449,3,"CADM1_CADM1","CADM1 - CADM1","CADM","Cell-Cell Contact","PMID: 24503895","POM -> Endolymphatic duct/sac cells",0.00293548000137255
19258,"Hair cells","Endolymphatic duct/sac cells","CADM1","CADM1",0.25375362905044,3,"CADM1_CADM1","CADM1 - CADM1","CADM","Cell-Cell Contact","PMID: 24503895","Hair cells -> Endolymphatic duct/sac cells",0.0194320728362463
19259,"Endothelial cells","Endolymphatic duct/sac cells","CADM1","CADM1",0.20861530310746,3,"CADM1_CADM1","CADM1 - CADM1","CADM","Cell-Cell Contact","PMID: 24503895","Endothelial cells -> Endolymphatic duct/sac cells",0.00828331360042825
19260,"Cycling cells","Endolymphatic duct/sac cells","CADM1","CADM1",0.20950195327494,3,"CADM1_CADM1","CADM1 - CADM1","CADM","Cell-Cell Contact","PMID: 24503895","Cycling cells -> Endolymphatic duct/sac cells",0.00845307341040912
19261,"Pericytes","Cochlear Medial Duct Floor","CADM1","CADM1",0.191910159366503,3,"CADM1_CADM1","CADM1 - CADM1","CADM","Cell-Cell Contact","PMID: 24503895","Pericytes -> Cochlear Medial Duct Floor",0.00545746131822961
19262,"Mesenchymal cells","Cochlear Medial Duct Floor","CADM1","CADM1",0.1899173125736,3,"CADM1_CADM1","CADM1 - CADM1","CADM","Cell-Cell Contact","PMID: 24503895","Mesenchymal cells -> Cochlear Medial Duct Floor",0.00516707041251379
19263,"Neuroepithelial cells","Cochlear Medial Duct Floor","CADM1","CADM1",0.240906707295911,3,"CADM1_CADM1","CADM1 - CADM1","CADM","Cell-Cell Contact","PMID: 24503895","Neuroepithelial cells -> Cochlear Medial Duct Floor",0.0157489045725728
19264,"Ependymal cells","Cochlear Medial Duct Floor","CADM1","CADM1",0.245372608830734,3,"CADM1_CADM1","CADM1 - CADM1","CADM","Cell-Cell Contact","PMID: 24503895","Ependymal cells -> Cochlear Medial Duct Floor",0.0169848328439044
19265,"Glial cells","Cochlear Medial Duct Floor","CADM1","CADM1",0.318096817020885,3,"CADM1_CADM1","CADM1 - CADM1","CADM","Cell-Cell Contact","PMID: 24503895","Glial cells -> Cochlear Medial Duct Floor",0.043123078095805
19266,"Keratinocytes","Cochlear Medial Duct Floor","CADM1","CADM1",0.221497311745567,3,"CADM1_CADM1","CADM1 - CADM1","CADM","Cell-Cell Contact","PMID: 24503895","Keratinocytes -> Cochlear Medial Duct Floor",0.0109465878886562
19267,"Vestibular Supporting Cells","Cochlear Medial Duct Floor","CADM1","CADM1",0.259446908979879,3,"CADM1_CADM1","CADM1 - CADM1","CADM","Cell-Cell Contact","PMID: 24503895","Vestibular Supporting Cells -> Cochlear Medial Duct Floor",0.0211873047749019
19268,"Vestibular Epithelial Cells","Cochlear Medial Duct Floor","CADM1","CADM1",0.248074390784217,3,"CADM1_CADM1","CADM1 - CADM1","CADM","Cell-Cell Contact","PMID: 24503895","Vestibular Epithelial Cells -> Cochlear Medial Duct Floor",0.0177556962394963
19269,"Endolymphatic duct/sac cells","Cochlear Medial Duct Floor","CADM1","CADM1",0.235136163640588,3,"CADM1_CADM1","CADM1 - CADM1","CADM","Cell-Cell Contact","PMID: 24503895","Endolymphatic duct/sac cells -> Cochlear Medial Duct Floor",0.0142235681576743
19270,"Cochlear Medial Duct Floor","Cochlear Medial Duct Floor","CADM1","CADM1",0.236640905320743,3,"CADM1_CADM1","CADM1 - CADM1","CADM","Cell-Cell Contact","PMID: 24503895","Cochlear Medial Duct Floor -> Cochlear Medial Duct Floor",0.014613462362141
19271,"Cochlear Lateral Duct Floor","Cochlear Medial Duct Floor","CADM1","CADM1",0.223104454167503,3,"CADM1_CADM1","CADM1 - CADM1","CADM","Cell-Cell Contact","PMID: 24503895","Cochlear Lateral Duct Floor -> Cochlear Medial Duct Floor",0.0113084454409994
19272,"Hair cells","Cochlear Medial Duct Floor","CADM1","CADM1",0.255497521124448,3,"CADM1_CADM1","CADM1 - CADM1","CADM","Cell-Cell Contact","PMID: 24503895","Hair cells -> Cochlear Medial Duct Floor",0.0199618505784104
19273,"Endothelial cells","Cochlear Medial Duct Floor","CADM1","CADM1",0.209806166695074,3,"CADM1_CADM1","CADM1 - CADM1","CADM","Cell-Cell Contact","PMID: 24503895","Endothelial cells -> Cochlear Medial Duct Floor",0.00851178048473474
19274,"Cycling cells","Cochlear Medial Duct Floor","CADM1","CADM1",0.210702780647765,3,"CADM1_CADM1","CADM1 - CADM1","CADM","Cell-Cell Contact","PMID: 24503895","Cycling cells -> Cochlear Medial Duct Floor",0.00868618152812674
19275,"Pericytes","Cochlear Lateral Duct Floor","CADM1","CADM1",0.182839952689072,2,"CADM1_CADM1","CADM1 - CADM1","CADM","Cell-Cell Contact","PMID: 24503895","Pericytes -> Cochlear Lateral Duct Floor",0.00421433209741256
19276,"Neuroepithelial cells","Cochlear Lateral Duct Floor","CADM1","CADM1",0.226905697863498,3,"CADM1_CADM1","CADM1 - CADM1","CADM","Cell-Cell Contact","PMID: 24503895","Neuroepithelial cells -> Cochlear Lateral Duct Floor",0.0121902700404792
[truncated: 22,477 more rows]

## Sheet: IE D100-D110
,"source","target","ligand","receptor","prob","pval","interaction_name","interaction_name_2","pathway_name","annotation","evidence","source.target","prob.original"
[truncated: 23,486 more rows]

## Sheet: Fetal inner ear W7.5
,"source","target","ligand","receptor","prob","pval","interaction_name","interaction_name_2","pathway_name","annotation","evidence","source.target","prob.original"
[truncated: 4,346 more rows]

[truncated: 1 more sheets: Fetal inner ear W9.2]
