# Supplementary material for: A single-cell level comparison of human inner ear organoids with the human cochlea and vestibular organs
Source: Cell Rep. Author manuscript; Available in PMC 2023 Oct 23. (PMC10592453; doi:10.1016/j.celrep.2023.112623)
Supplement: 3 [file NIHMS1912791-supplement-3.xlsx]

## Sheet: Overview
GENE	OMIM	NONSYNDROMIC HL	SYNDROMIC HL	EXPRESSION DESCRIBED IN LITERATURE	VESTIBULAR PHENOTYPE REPORTED	SCORED IEO RNA EXPRESSION	IHC CONFIRMED	NOTE	REFERENCES
ACTG1	102560	DFNA20/26		Neurosensory epithelia		1			[S1]-[SS3]
ADCY1	103072	DFNB44		Neurosensory epithelia		3			[S4]
ADGRV1	602851		Usher Syndrome	Hair cell (stereocilia)	Yes	5			[S5]
AIFM1	300169	DFNX5		Multiple cell types	Yes	4			[S6],[S7]
ATP2B2	108733	DFNA73		Hair cell (stereocilia)		5			[S8],[S9]
BDP1	607012	DFNB49		Multiple cell types		3			[S10]
BSND	606412	DFNB73	Bartter Syndrome	Stria vascularis, dark cell epithelium	Yes	1	Yes		[S11],[S12]
CABP2	607314	DFNB93		Hair cell, spiral ganglion		5			[S13],[S14]
CCDC50	611051	DFNA44		Multiple cell types		2		Involved in early inner ear formation	[S15]
CD164	603356	DFNA66		Multiple cell types		4			[S16]
CDC14A	603504	DFNB32/105		Hair cell (stereocilia)		2			[S17],[S18]
CDH23	605516	DFNB12	Usher Syndrome	Hair cell, Reissner's membrane	Yes	5	Yes		[S19]-[S22]
CEACAM16	614591	DFNA4B; DFNB108		Neurosensory epithelia		0		Expression not shown for specific cell types	[S23],[S24]
CHD7	608892		CHARGE Syndrome	Multiple cell types	Yes	4			[S25]-[S27]
CIB2	605564	DFNB48		Neurosensory epithelia	Yes	4			[S28],[S29]
CLDN14	605608	DFNB29		Multiple cell types		4			[S30]
CLDN9	615799	DFNB108		Neurosensory epithelia		4			[S31]
CLIC5	607293	DFNB103		Neurosensory epithelia	Yes	5			[S32],[S33]
CLPP	601119		Perrault Syndrome	Neurosensory epithelia		3			[S34],[S35]
CLRN1	606397		Usher Syndrome	Hair cell, spiral ganglion	Yes	5			[S36],[S37]
CLRN2	618988	DFNB108		Hair cell (stereocilia)		4			[S38],[S39]
COCH	603196	DFNA9		POM	Yes	5			[S40],[S41]
COL11A1	120280	DFNA37	Stickler Syndrome	Multiple cell types	Yes	4			[S24],[S42]-[S44]
COL11A2	120290	DFNA13; DFNB53	Stickler Syndrome	Multiple cell types	Yes	4			[S43]-[S47]
COL2A1	120140		Stickler Syndrome	Multiple cell types	Yes	4			[S43],[S48],[S49]
COL4A3	120070		Alport Syndrome	Multiple cell types	Yes	3			[S50]-[S52]
COL4A4	120131		Alport Syndrome	Multiple cell types	Yes	3			[S50]-[S52]
COL4A5	303630		Alport Syndrome	Multiple cell types	Yes	4			[S50],[S51],[S53]
COL4A6	303631	DFNX6		Multiple cell types		4			[S54]
COL9A1	120210		Stickler Syndrome	Multiple cell types	Yes	4			[S43],[S55],[S56]
COL9A2	120260		Stickler Syndrome	Multiple cell types	Yes	4			[S43],[S57]
CRYM	123740	DFNA40		POM		5			[S58]
DCDC2	605755	DFNB66		Neurosensory epithelia		3			[S59]
DIABLO	605219	DFNA64		Hair cell		1			[S60]
DIAPH1	602121	DFNA1		Neurosensory epithelia		3			[S61],[S62]
DIAPH3	614567	AUNA1		Unknown		3			[S63],[S64]
DMXL2	612186	DFNA73		Hair cell		3			[S65]
EDN3	131242		Waardenburg Syndrome	Multiple cell types	Yes	3		Function known to be related to melanocytes	[S66]
EDNRB	131244		Waardenburg Syndrome	Melanocytes	Yes	4		Function known to be related to melanocytes	[S67]
ELMOD3	615427	DFNB88		Neurosensory epithelia		3			[S68],[S69]
EPS8	600206	DFNB102		Hair cell (stereocilia)		2			[S70]
EPS8L2	614988	DFNB106		Hair cell (stereocilia)		3			[S71],[S72]
ERAL1	607435		Perrault Syndrome	Multiple cell types		2			[S73]
ESPN	606351	DFNB36		Hair cell (stereocilia)	Yes	4			[S74]
ESRP1	612959	DFNB108		Multiple cell types	Yes	2			[S75]
ESRRB	602167	DFNB35		Multiple cell types		4			[S76]
EYA1	601653		BOR Syndrome	Multiple cell types	Yes	3		Involved in early inner ear formation	[S77]
EYA4	603550	DFNA10		Multiple cell types		3		Involved in early inner ear formation	[S78],[S79]
FOXI1	601093		Pendred Syndrome	Endolymphatic epithelia	Yes	0			[S80],[S81]
GAB1	604439	DFNB26		Multiple cell types		3			[S82]
GAS2	602835	DFNB108		Supporting cells		5			[S83]
GIPC3	608792	DFNB15/72/95		Neurosensory epithelia		5			[S84],[S85]
GJB2	121011	DFNA3A, DFNB1A		Multiple cell types	Yes	4	Yes		[S86],[S87]
GJB3	603324	DFNA2B		POM		1			[S88],[S89]
GJB6	604418	DFNA3B		Multiple cell types	Yes	4	Yes		[S90]
GPSM2	609245	DFNB82		Multiple cell types		4			[S91]
GRAP	604330	DFNB108		Vestibulocochlear ganglion		N/A			[S92]
GRHL2	608576	DFNA28		Multiple cell types		3			[S93],[S94]
GRXCR1	613283	DFNB25		Hair cell (stereocilia)	Yes	5			[S95]
GRXCR2	615762	DFNB101		Hair cell (stereocilia)	Yes	4			[S96],[S97]
GSDME	608798	DFNA5		Unknown	Yes	3			[S98]
HARS1	142810		Usher Syndrome	Hair cell	Yes	0			[S99],[S100]
HARS2	600783		Perrault Syndrome	Multiple cell types		2			[S101]
HGF	142409	DFNB39		Stria vascularis		1			[S102]
HOMER2	604799	DFNA68		Hair cell (stereocilia)		4			[S103]
HSD17B4	601860		Perrault Syndrome	Multiple cell types		3			[S104]
IFNLR1	607404	DFNA2C		Multiple cell types		3			[S105]
ILDR1	609739	DFNB42		Multiple cell types		3			[S106]
KARS1	601421	DFNB89		Neurosensory epithelia		0			[S107]
KCNE1	176261		Jervell & Lange-Nielsen Syndrome	Stria vascularis, dark cell epithelium	Yes	1		Expressed specifcally in nonsensory epithelial	[S108],[S109]
KCNJ10	602208		Pendred Syndrome	Stria vascularis, dark cell epithelium	Yes	2			[S110]-[S112]
KCNQ4	603537	DFNA2A		Hair cell		2			[S113],[S114]
KITLG	184745	DFNA69	Waardenburg Syndrome	Multiple cell types	Yes	1		Function known to be related to melanocytes	[S32],[S115]
KNCQ1	607542		Jervell & Lange-Nielsen Syndrome	Stria vascularis, dark cell epithelium	Yes	0		Expressed specifcally in nonsensory epithelial	[S116]
LARS2	604544		Perrault Syndrome	Multiple cell types		3			[S117]
LHFPL5	609427	DFNB66/67		Neurosensory epithelia		5			[S118]-[S120]
LMX1A	600298	DFNA7		Multiple cell types	Yes	4		Involved in early inner ear formation	[S121],[S122]
LOXHD1	613072	DFNB77		Hair cell		5			[S123]
LRTOMT	612414	DFNB63		Neurosensory epithelia		2			[S124]
MAP1B	157129	DFNA78		Multiple cell types		3			[S125]
MARVELD2	610572	DFNB49		Multiple cell types		4			[S126]
MCM2	116945	DFNA70		Multiple cell types		1			[S127]
MET	164860	DFNB97		Multiple cell types		1			[S128]
METTL13	617987	DFNM1		Multiple cell types		0			[S82],[S129]
MIR96	611606	DFNA50		Hair cell, spiral ganglion		0			[S130]-[S132]
MITF	156845		Waardenburg Syndrome	Melanocytes	Yes	5		Function known to be related to melanocytes	[S133]
MPZL2	604873	DFNB108		Multiple cell types		3			[S134]
MSRB3	613719	DFNB74		Neurosensory epithelia		4			[S135]
MYH14	608568	DFNA4A		Multiple cell types		2			[S136]
MYH9	160775	DFNA17		Multiple cell types		2			[S137],[S138]
MYO15A	602666	DFNB3		Hair cell (stereocilia)	Yes	5			[S139]
MYO3A	606808	DFNA73; DFNB30		Hair cell (stereocilia)		5			[S140],[S141]
MYO6	600970	DFNA22; DFNB37		Hair cell	Yes	5			[S142]
MYO7A	276903	DFNA11; DFNB2	Usher Syndrome	Hair cell	Yes	5	Yes		[S143]-[S145]
NARS2	612803	DFNB94		Multiple cell types		0			[S146]
NDP	300658		Norrie Disease	Stria vascularis		0			[S147]-[S149]
NLRP3	606416	DFNA34		Macrophages		N/A			[S150]
OSBPL2	606731	DFNA67		Hair cell (stereocilia)		2			[S151],[S152]
OTOA	607038	DFNB22		Multiple cell types		3			[S153],[S154]
OTOF	603681	DFNB9		Hair cell, spiral ganglion		5	Yes		[S155],[S156]
OTOG	604487	DFNB18B		Multiple cell types	Yes	3			[S157]
OTOGL	614925	DFNB84		Multiple cell types	Yes	4			[S158]
P2RX2	600844	DFNA41		Multiple cell types	Yes	1			[S159],[S160]
PAX3	606597		Waardenburg Syndrome	Melanocytes	Yes	5		Function known to be related to melanocytes	[S161]-[S163]
PCDH15	605514	DFNB23	Usher Syndrome	Hair cell (stereocilia)	Yes	5			[S142],[S145],[S164]-[S166]
PDE1C	602987	DFNA73		Hair cell		2			[S167]
PDZD7	612971	DFNB57		Hair cell	Yes	5			[S168],[S169]
PJVK	610219	DFNB59		Hair cell		4			[S170],[S171]
PLS1	602734	DFNA73		Hair cell (stereocilia)		4			[S172],[S173]
PNPT1	610316	DFNB70		Multiple cell types		3			[S174]
POLR1C	610060		Treacher Collins Syndrome	Craniofacial neural crest	Yes	2		Involved in early inner ear formation	[S175]
POLR1D	613715		Treacher Collins Syndrome	Craniofacial neural crest	Yes	2		Involved in early inner ear formation	[S175]
POU3F4	300039	DFNX2		POM	Yes	5	Yes		[S176]-[S178]
POU4F3	602460	DFNA15		Hair cell	Yes	5			[S179],[S180]
PPIP5K2	611648	DFNB100		Multiple cell types		3			[S181]
PRPS1	311850	DFNX1		Hair cell, spiral ganglion		2			[S182]
PTPRQ	603317	DFNA73; DFNB84		Hair cell	Yes	5			[S183]-[S185]
RDX	179410	DFNB24		Hair cell	Yes	2			[S186],[S187]
REST	600571	DFNA27		Unknown		2			[S188]
RIPOR2	611410	DFNA78; DFNB104		Hair cell		5			[S189]-[S191]
ROR1	602336	DFNB108		Multiple cell types		2			[S192]
S1PR2	605111	DFNB68		Multiple cell types	Yes	2			[S193],[S194]
SCD5	608370	DFNA73		Unknown		3			[S195]
SEMA3E	608166		CHARGE Syndrome	Unknown	Yes	3			[S26],[S196]
SERPINB6	173321	DFNB91		Hair cell		2			[S197]
SIX1	601205	DFNA23	BOR Syndrome	Hair cell	Yes	3	Yes	Involved in early inner ear formation	[S198],[S199]
SIX5	600963		BOR Syndrome	Early development	Yes	2		Involved in early inner ear formation	[S200]
SLC12A2	600840	DFNA78		Stria vascularis	Yes	2			[S201]
SLC17A8	607557	DFNA25		Hair cell, spiral ganglion		4			[S202]
SLC22A4	604190	DFNB60		Endothelial cells		N/A			[S203]
SLC26A4	605646	DFNB4	Pendred Syndrome	Multiple cell types	Yes	3	Yes		[S204],[S205]
SLC26A5	604943	DFNB61		Hair cell		4			[S206]
SMPX	300226	DFNX4		Multiple cell types		4			[S207]-[S209]
SNAI2	602150		Waardenburg Syndrome	Unknown	Yes	3			[S210]
SOX10	602229		Waardenburg Syndrome	Multiple cell types	Yes	5	Yes	Function known to be related to melanocytes	[S211],[S212]
SPNS2	612584	DFNB108		Multiple cell types	Yes	3			[S213],[S214]
STRC	606440	DFNB16		Hair cell (stereocilia)	Yes	5			[S87],[S215]
SYNE4	615535	DFNB76		Hair cell, spiral ganglion		3			[S216],[S217]
TBC1D24	613577	DFNA65; DFNB86		Hair cell, spiral ganglion		2			[S218]-[S220]
TCOF1	606847		Treacher Collins Syndrome	Craniofacial neural crest	Yes	0		Involved in early inner ear formation	[S221]
TECTA	602574	DFNA8/12; DFNB21		Tectorial membrane/otolith membrane		5			[S222],[S223]
TJP2	607709	DFNA51		Neurosensory epithelia		4			[S224]
TMC1	606706	DFNA36; DFNB7/11		Multiple cell types	Yes	4			[S225]
TMEM132E	616178	DFNB99		Multiple cell types		0			[S226],[S227]
TMIE	607237	DFNB6		Multiple cell types	Yes	3			[S228],[S229]
TMPRSS3	605511	DFNB8/10		Multiple cell types	Yes	4			[S230],[S231]
TNC	187380	DFNA56		Hair cell		5			[S232],[S233]
TPRN	613354	DFNB79		Multiple cell types		2			[S234],[S235]
TRIOBP	609761	DFNB28		Neurosensory epithelia		3			[S236]-[S238]
TRRAP	603015	DFNA73		Unknown		2			[S239]
TSPEAR	612920	DFNB98		Multiple cell types		1			[S240]
TWNK	606075		Perrault Syndrome	Vestibulocochlear ganglion		N/A			[S241]
USH1C	605242	DFNB18	Usher Syndrome	Hair cell (stereocilia)	Yes	4			[S242],[S243]
USH1G	607696		Usher Syndrome	Hair cell (stereocilia)	Yes	1			[S145],[S244]
USH2A	608400		Usher Syndrome	Hair cell (stereocilia)	Yes	5			[S145],[S245]
WBP2	606962	DFNB108		Multiple cell types		3			[S246]
WFS1	606201	DFNA6/14/38		Multiple cell types		3			[S247]-[S250]
WHRN	607928	DFNB31	Usher Syndrome	Hair cell (stereocilia)	Yes	4	Yes		[S251]-[S254]
